# Supplementary material for: Citrobacter rodentium is an Unstable Pathogen Showing Evidence of Significant Genomic Flux
Source: PLoS Pathog. 2011 Apr 7;7(4):e1002018. doi: 10.1371/journal.ppat.1002018 (PMC3072379; doi:10.1371/journal.ppat.1002018)
Supplement: Table S3 — Transcription values for each predicted CDS in the genome of C. rodentium ICC168. (XLS) [file ppat.1002018.s005.xls]

## Sheet: Citro_ICC169_transcript_data
CDS _ID	Gene	RPKM	Product
ROD_00001	thrL	91.3	Thr operon leader peptide (Thr operon attenuator)
ROD_00011	thrA	21.5	bifunctional aspartokinase I/homoserine dehydrogenase I
ROD_00021	thrB	10.9	homoserine kinase
ROD_00031	thrC	46.1	threonine synthase
ROD_00041	-	173.5	conserved hypothetical protein
ROD_00051	-	7.5	putative transport protein
ROD_00061	talB	1986.2	transaldolase B
ROD_00071	mog	102.7	molybdopterin biosynthesis Mog protein
ROD_00081	-	34.2	putative transport protein
ROD_00091	-	158.2	putative membrane protein
ROD_00101	dnaK	592.7	chaperone protein DnaK (heat shock protein 70)
ROD_00111	dnaJ	242	chaperone protein DnaJ (heat shock protein J)
ROD_00121	-	2	putative LysR-family transcriptional regulator
ROD_00122	-	35.3	conserved hypothetical protein
ROD_00131	-	8.1	conserved hypothetical protein
ROD_00141	-	1.7	conserved hypothetical protein
ROD_00151	-	4.9	putative polysaccharide degrading enzyme
ROD_00161	nhaA	41.4	Na(+)/H(+) antiporter 1
ROD_00171	nhaR	55.3	transcriptional regulator
ROD_00181	-	5.2	putative glycosyl hydrolase
ROD_00191	-	0.3	putative transport protein
ROD_00201	-	0	hypothetical protein
ROD_00212	-	2848.6	30S ribosomal protein S20
ROD_00213	-	0	putative membrane protein
ROD_00221	ribF	451.6	riboflavin biosynthesis protein
ROD_00231	ileS	314.9	isoleucyl-tRNA synthetase
ROD_00241	lspA	159.1	lipoprotein signal peptidase
ROD_00251	fkpB	401.7	FkbB-type 16 kD peptidyl-prolyl cis-trans isomerase
ROD_00261	ispH	183.2	4-hydroxy-3-methylbut-2-enyl diphosphate reductase
ROD_00271	-	14.5	hypothetical protein
ROD_00281	-	9.7	putative PTS system protein
ROD_00291	-	2.6	putative PTS system protein
ROD_00301	-	6.9	putative PTS system protein
ROD_00311	-	1	putative PTS system protein
ROD_00321	-	3.9	conserved hypothetical protein
ROD_00331	-	10.9	putative LacI-family transcriptional regulator
ROD_00341	dapB	254.2	dihydrodipicolinate reductase
ROD_00351	carA	238.9	carbamoyl-phosphate synthase small chain
ROD_00361	carB	97.7	carbamoyl-phosphate synthase large chain
ROD_00371	caiF	15.4	transcriptional activator
ROD_00381	caiD	3.5	carnitinyl-CoA dehydratase
ROD_00391	caiC	2.9	probable crotonobetaine/carnitine-CoA ligase
ROD_00401	caiB	0	crotonobetainyl-CoA:carnitine CoA-transferase
ROD_00411	caiA	2.1	crotonobetainyl-CoA dehydrogenase
ROD_00421	caiT	1.2	L-carnitine/gamma-butyrobetaine antiporter
ROD_00431	-	0	putative membrane protein
ROD_00441	fixA	9.1	probable electron transfer flavoprotein subunit of oxidoreductase
ROD_00451	fixB	5.4	probable electron transfer flavoprotein subunit of oxidoreductase
ROD_00461	fixC	5.1	FAD-dependent oxidoreductase
ROD_00471	fixX	3.7	ferredoxin like protein
ROD_00481	-	129.1	ISCro4 transposase
ROD_00491	-	21.2	major facilitator superfamily protein
ROD_00501	-	41.3	putative lipoprotein
ROD_00511	-	6.6	putative adhesin autotransporter
ROD_00521	kefF	35.2	glutathione-regulated potassium-efflux system ancillary protein
ROD_00531	kefC	42.9	glutathione-regulated potassium-efflux system protein
ROD_00541	-	18.4	hypothetical protein
ROD_00551	folA	177.2	dihydrofolate reductase
ROD_00561	apaH	124.4	bis(5'-nucleosyl)-tetraphosphatase
ROD_00571	apaG	174.7	conserved hypothetical protein
ROD_00581	ksgA	575.9	dimethyladenosine transferase (S-adenosylmethionine-6-N',N'-adenosyl (rRNA) dimethyltransferase)
ROD_00591	pdxA	200.1	4-hydroxythreonine-4-phosphate dehydrogenase
ROD_00601	surA	310.4	chaperone precursor (peptidyl-prolyl cis-trans isomerase)
ROD_00611	imp	713.6	organic solvent tolerance protein precursor
ROD_00621	djlA	111.5	DnaJ-like protein
ROD_00631	rluA	44.4	ribosomal large subunit pseudouridine synthase A
ROD_00641	rapA	153.4	RNA polymerase-associated protein
ROD_00651	polB	30.8	DNA polymerase II
ROD_00661	-	1.8	conserved hypothetical protein
ROD_00671	araD	1.7	L-ribulose-5-phosphate 4-epimerase
ROD_00691	araA	0.9	L-arabinose isomerase
ROD_00701	araB	0.8	ribulokinase
ROD_00711	araC	105	arabinose operon regulatory protein
ROD_00721	-	160.3	putative membrane protein
ROD_00731	thiQ	66.8	thiamine ABC transport system, ATP-binding protein
ROD_00741	thiP	65.1	thiamine ABC transport system, permease protein
ROD_00751	thiB	249	thiamine ABC transport system, substrate-binding protein precursor
ROD_00761	-	33.3	putative substrate-binding protein
ROD_00781	setA	18.4	sugar efflux transporter A
ROD_00791	leuD	43.1	3-isopropylmalate dehydratase small subunit
ROD_00801	leuC	30.2	3-isopropylmalate dehydratase large subunit
ROD_00811	leuB	22.3	3-isopropylmalate dehydrogenase
ROD_00821	leuA	15.5	2-isopropylmalate synthase
ROD_00822	leuL	46.4	leu operon leader peptide
ROD_00831	leuO	9.7	LysR-family transcriptional regulator
ROD_00841	ilvI	58.3	acetolactate synthase isozyme III large subunit
ROD_00851	ilvH	104	acetolactate synthase isozyme III small subunit
ROD_00861	fruR	163.8	fructose repressor
ROD_00871	mraZ	683.3	conserved hypothetical protein
ROD_00881	mraW	354.7	S-adenosyl-L-methionine-dependent methyltransferase
ROD_00891	ftsL	133.5	cell division protein FtsL
ROD_00901	ftsI	126.9	peptidoglycan synthetase (penicillin-binding protein 3)
ROD_00911	murE	187.3	UDP-N-acetylmuramoylalanyl-D-glutamate--2,6-dia minopimelate ligase
ROD_00921	murF	129.2	UDP-N-acetylmuramoyl-tripeptide--D-alanyl-D-ala nine ligase
ROD_00931	mraY	142.6	phospho-N-acetylmuramoyl-pentapeptide-transfera se
ROD_00941	murD	84.6	UDP-N-acetylmuramoylalanine--D-glutamate ligase
ROD_00951	ftsW	74.2	cell division protein FtsW
ROD_00961	murG	120.3	UDP-N-acetylglucosamine--N-acetylmuramyl-(penta peptide) pyrophosphoryl-undecaprenol N-acetylglucosamine transferase
ROD_00971	murC	194.8	UDP-N-acetylmuramate:alanine ligase
ROD_00981	ddlB	104.5	D-alanine--D-alanine ligase B
ROD_00991	ftsQ	225.3	cell division protein FtsQ
ROD_01001	ftsA	195.5	cell division protein FtsA
ROD_01011	ftsZ	748.6	cell division protein FtsZ
ROD_01021	lpxC	825.5	UDP-3-O-[3-hydroxymyristoyl] N-acetylglucosamine deacetylase
ROD_01031	secM	530.7	secretion monitor precursor
ROD_01041	secA	225	preprotein translocase SecA subunit
ROD_01051	mutT	71.2	mutator protein (7,8-dihydro-8-oxoguanine-triphosphatase)
ROD_01061	-	228.3	conserved hypothetical protein
ROD_01071	-	429	conserved hypothetical protein
ROD_01081	coaE	138.7	dephospho-CoA kinase
ROD_01091	guaC	443.2	GMP reductase
ROD_01101	hofC	1.9	protein transport protein HofC
ROD_01111	hofB	3	protein transport protein HofB
ROD_01121	ppdD	4.9	prepilin peptidase dependent protein D precursor
ROD_01131	nadC	181.1	nicotinate-nucleotide pyrophosphorylase [carboxylating]
ROD_01141	ampD	139.4	N-acetyl-anhydromuramyl-L-alanine-amidase
ROD_01151	ampE	54.5	AmpE protein
ROD_01161	-	6.6	putatuve glycosysl hydrolase
ROD_01171	-	3.8	putative symporter
ROD_01181	aroP	35.7	aromatic amino acid transport protein
ROD_01191	pdhR	235.3	pyruvate dehydrogenase complex repressor
ROD_01201	aceE	2584.4	pyruvate dehydrogenase E1 component
ROD_01211	aceF	1023.6	dihydrolipoamide acetyltransferase component (E2) of pyruvate dehydrogenase
ROD_01221	lpdA	1872.5	dihydrolipoyl dehydrogenase (E3 component of pyruvate and 2-oxoglutarate dehydrogenase complexes)
ROD_01231	-	7.6	putative exported protein
ROD_01241	-	9.4	putative exported protein
ROD_01251	acnB	1030.7	aconitate hydratase 2 (citrate hydro-lyase 2)
ROD_01261	-	183.2	conserved hypothetical protein
ROD_01271	-	6.1	2-keto-3-deoxygluconate permease
ROD_01281	-	5.9	conserved hypothetical protein
ROD_01291	-	20.4	4-hydroxythreonine-4-phosphate dehydrogenase
ROD_01301	-	79.5	putative transcriptional regulator
ROD_01311	speD	727.4	S-adenosylmethionine decarboxylase proenzyme
ROD_01321	speE	375.6	spermidine synthase
ROD_01331	-	67.7	conserved hypothetical protein
ROD_01341	cueO	20.4	blue copper oxidase precursor (copper efflux oxidase)
ROD_01351	-	0	ISCro5 transposase
ROD_01361	gcd	10.2	quinoprotein glucose dehydrogenase
ROD_01371	hpt	335	hypoxanthine phosphoribosyltransferase
ROD_01381	can	2089	carbonic anhydrase 2
ROD_01391	-	146	ABC transporter, ATP-binding protein
ROD_01401	-	65	ABC transporter, permease protein
ROD_01411	-	17.3	PTS system IIA component
ROD_01421	-	25	putative polysaccharide deacetylase
ROD_01431	panD	580.3	aspartate L-decarboxylase
ROD_01441	panC	311.6	pantoate--beta-alanine ligase
ROD_01451	panB	224.8	3-methyl-2-oxobutanoate hydroxymethyltransferase
ROD_01461	folK	141.9	2-amino-4-hydroxy-6-hydroxymethyldihydropteridi ne pyrophosphokinase
ROD_01471	pcnB	611.1	poly(A) polymerase
ROD_01481	gluQ	71.8	glutamyl-Q tRNA(Asp) synthetase
ROD_01491	dksA	1277.5	dosage-dependent dnaK suppressor protein
ROD_01501	sfsA	164.5	sugar fermentation stimulation protein
ROD_01511	ligT	79.2	2'-5' RNA ligase
ROD_01521	hrpB	74.6	ATP-dependent helicase
ROD_01531	mrcB	96.4	penicillin-binding protein 1B [includes: penicillin-insensitive transglycosylase; penicillin sensitive transpeptidase]
ROD_01541	fhuA	378.5	ferrichrome-iron TonB-dependent receptor
ROD_01551	fhuC	107.4	ferrichrome transport ATP-binding protein
ROD_01561	fhuD	71	ferrichrome-binding periplasmic protein
ROD_01571	fhuB	46	ferrichrome transport system permease protein
ROD_01581	hemL	253.9	glutamate-1-semialdehyde 2,1-aminomutase
ROD_01591	clcA	23.6	H(+)/Cl(-) exchange transporter
ROD_01601	-	623.9	conserved hypothetical protein
ROD_01611	-	137.3	putative membrane protein
ROD_01621	btuF	195.9	vitamin B12-binding protein
ROD_01631	mtn	225.7	MTA/SAH nucleosidase (5'-methylthioadenosine nucleosidase)
ROD_01641	dgt	28.3	deoxyguanosinetriphosphate triphosphohydrolase
ROD_01651	htrA	526.2	protease Do precursor
ROD_01661	cdaR	22.5	carbohydrate diacid regulator
ROD_01671	-	43.2	hypothetical protein
ROD_01681	-	260	conserved hypothetical protein
ROD_01691	dapD	734.9	2,3,4,5-tetrahydropyridine-2-carboxylate N-succinyltransferase
ROD_01701	glnD	172.2	[protein-PII] uridylyltransferase
ROD_01711	map	381.5	methionine aminopeptidase
ROD_01721	rpsB	3729.9	30S ribosomal protein S2
ROD_01731	tsf	3799.4	elongation factor Ts
ROD_01741	pyrH	1317.2	uridylate kinase
ROD_01751	frr	1274.8	ribosome recycling factor
ROD_01761	dxr	163.3	1-deoxy-D-xylulose 5-phosphate reductoisomerase
ROD_01771	uppS	222.9	undecaprenyl pyrophosphate synthetase
ROD_01781	cdsA	198.6	phosphatidate cytidylyltransferase
ROD_01791	ecfE	286.6	protease
ROD_01801	-	752	outer membrane protein assembly factor
ROD_01811	skp	1556.7	chaperone protein
ROD_01821	lpxD	793.9	UDP-3-O-[3-hydroxymyristoyl] glucosamine N-acyltransferase
ROD_01831	fabZ	1124.8	(3r)-hydroxymyristol acyl carrier protein dehydratase (ec 4.2.1.-)
ROD_01841	lpxA	846.4	acyl-[acyl-carrier-protein]--UDP-N-acetylglucos amine O-acyltransferase
ROD_01851	lpxB	112	lipid-A-disaccharide synthase
ROD_01861	rnhB	94.2	ribonuclease HII
ROD_01871	dnaE	196.8	DNA polymerase III alpha subunit
ROD_01881	accA	450.9	acetyl-coenzyme A carboxylase carboxyl transferase subunit alpha
ROD_01891	-	0	putative polysaccharide degrading enzyme (pseudogene)
ROD_01901	-	0	ISCro1 transposase A
ROD_01911	-	0	ISCro1 transposase B
ROD_01921	-	0	ISCro1 transposase C
ROD_01941	ldcC	34.1	lysine decarboxylase, constitutive
ROD_01951	-	63.4	conserved hypothetical protein
ROD_01961	tilS	28.2	tRNA(Ile)-lysidine synthase
ROD_01971	rof	166.9	Rho-binding antiterminator
ROD_01981	-	236.9	conserved hypothetical protein
ROD_01982	-	372.2	conserved hypothetical protein
ROD_01991	-	292.6	putative peptidyl-tRNA hydrolase
ROD_02001	cutF	151.8	copper homeostasis protein (lipoprotein nlpE)
ROD_02011	-	3.2	putative exported protein
ROD_02021	ompN	56.8	outer membrane protein n, non-specific porin
ROD_02031	-	0	ISCro6 transposase (pseudogene)
ROD_02041	proS	1022.9	prolyl-tRNA synthetase
ROD_02051	-	399	conserved hypothetical protein
ROD_02061	rcsF	521.4	RcsF, phosphorelay glucose and zinc sensor
ROD_02071	metQ	515.9	D-methionine ABC transporter, substrate-binding lipoprotein
ROD_02081	metI	82.8	D-methionine ABC transporter, permease protein
ROD_02091	metN	212.2	D-methionine ABC transporter, ATP-binding protein
ROD_02101	gmhB	128.5	D,D-heptose 1,7-bisphosphate phosphatase
ROD_02111	-	6.2	putative adhesin autotransporter
ROD_02121	dkgA	251.2	2,5-diketo-D-gluconic acid reductase A
ROD_02131	-	37.4	LysR-family transcriptional regulator
ROD_02141	-	70.5	conserved hypothetical protein
ROD_02151	-	25.6	putative methyltransferase
ROD_02161	mltD	252.4	membrane-bound lytic murein transglycosylase D precursor
ROD_02171	gloB	15.2	probable hydroxyacylglutathione hydrolase
ROD_02181	-	31.7	conserved hypothetical protein
ROD_02191	rnhA	88.8	ribonuclease HI
ROD_02201	dnaQ	213	DNA polymerase III epsilon subunit
ROD_02211	-	12.4	putative carbon-nitrogen hydrolase
ROD_02221	fadE	6.8	acyl-CoA dehydrogenase
ROD_02231	gmhA	919.1	phosphoheptose isomerase
ROD_02241	-	115.4	putative amidotransferase
ROD_02251	-	277.3	putative lipoprotein
ROD_02261	yafL	4.3	putative exported protein
ROD_02271	lfhA	1.2	lateral flagellar export/assembly protein
ROD_02281	lfhB	1.3	lateral flagellar export/assembly protein
ROD_02291	lfiR	0.5	flagellar biosynthetic protein
ROD_02301	lfiQ	0	lateral flagellar export/assembly protein
ROD_02311	lfiP	3.1	lateral flagellar export/assembly protein
ROD_02321	lfiN	4.6	lateral flagellar C-ring switch protein
ROD_02331	lfiM	0	lateral flagellar C-ring switch protein
ROD_02351	lafK	8.6	lateral flagellar RpoN-interacting regulatory protein
ROD_02361	lfiE	1.2	lateral flagellar basal body component protein
ROD_02371	lfiF	2.2	lateral flagellar M-ring protein
ROD_02381	lfiG	0.4	lateral flagellar C-ring switch protein (fragment)
ROD_02391	-	25.4	putative phage tail fibre protein
ROD_02401	-	8.8	putative phage tail fibre protein
ROD_02411	-	10.5	putative phage tail fibre assembly protein
ROD_02421	-	24.2	putative phage tail fibre protein
ROD_02431	-	3.7	hypothetical prophage protein
ROD_02441	-	1.9	hypothetical prophage protein
ROD_02451	-	2.4	hypothetical prophage protein
ROD_02461	-	14.7	putative phage base plate assembly protein
ROD_02471	-	14.5	putative phage tail protein
ROD_02481	-	14	putative phage DNA circularisation protein
ROD_02491	-	8.1	hypothetical prophage protein
ROD_02501	-	43.1	hypothetical prophage protein
ROD_02511	-	19.8	hypothetical prophage protein
ROD_02521	-	17.1	putative phage tail sheath protein
ROD_02522	-	9.1	hypothetical prophage protein
ROD_02531	-	21.9	hypothetical prophage protein
ROD_02541	-	26.2	hypothetical prophage protein
ROD_02551	-	51.1	hypothetical prophage protein
ROD_02561	-	28.8	putative phage major capsid protein
ROD_02571	-	24.2	hypothetical prophage protein
ROD_02581	-	35.7	hypothetical prophage protein
ROD_02591	-	8.3	hypothetical prophage protein
ROD_02601	-	10.7	putative head assembly protein
ROD_02611	-	7.1	putative phage portal protein
ROD_02621	-	6.7	hypothetical prophage protein
ROD_02631	dam	5.5	putative prophage DNA adenine methylase
ROD_02641	-	17.2	hypothetical prophage protein
ROD_02651	-	36.4	hypothetical prophage protein
ROD_02661	-	25.2	putative prophage exported protein
ROD_02671	-	46.8	putative phage lysozyme
ROD_02681	-	36.8	putative prophage membrane protein
ROD_02691	-	16.3	putative prophage membrane protein
ROD_02701	-	11.6	hypothetical prophage protein
ROD_02711	-	16.9	ISCro3 transposase
ROD_02721	-	23.4	hypothetical prophage protein (pseudogene)
ROD_02731	-	25.6	hypothetical prophage protein
ROD_02732	-	22.9	hypothetical prophage protein
ROD_02733	-	52.5	putative prophage membrane protein
ROD_02751	-	39.4	putative prophage exported protein
ROD_02761	-	37.1	putative prophage exported protein
ROD_02762	-	34	hypothetical prophage protein
ROD_02763	-	14	hypothetical prophage protein
ROD_02771	-	20.6	hypothetical prophage protein
ROD_02781	-	15.4	putative prophage membrane protein
ROD_02791	-	10.7	hypothetical prophage protein
ROD_02801	-	0	hypothetical prophage protein
ROD_02811	-	2.5	hypothetical prophage protein
ROD_02821	-	0	hypothetical prophage protein
ROD_02831	-	3.9	IS102 transposase
ROD_02841	-	0.7	hypothetical prophage protein (fragment)
ROD_02842	-	9.2	hypothetical prophage protein
ROD_02851	-	4.5	hypothetical prophage protein
ROD_02861	-	16.5	hypothetical prophage protein
ROD_02871	-	4.9	hypothetical prophage protein
ROD_02881	-	11.1	hypothetical prophage protein
ROD_02891	-	0	hypothetical prophage protein
ROD_02901	-	7.1	hypothetical prophage protein
ROD_02911	-	4.4	putative phage transposase
ROD_02921	-	17.2	putative phage transposase
ROD_02931	ner	7.5	putative prophage transcriptional regulator
ROD_02941	cI	37.6	putative phage repressor protein
ROD_02951	lfiI	0.6	lateral flagellar export/assembly protein (fragment)
ROD_02961	lfiJ	0	lateral flagellar export/assembly protein
ROD_02971	tagD	0	glycerol-3-phosphate cytidylyltransferase
ROD_02981	-	4.1	hypothetical protein
ROD_03001	-	0	putative glysosyltransferase (pseudogene)
ROD_03011	lafV	2.2	lateral flagellar associated protein
ROD_03021	lfgN	0.8	lateral flagellar chaperone protein
ROD_03031	lfgM	5	lateral flagellar anti-sigma factor 28 protein
ROD_03041	lfgA	0	lateral flagellar P-ring addition protein
ROD_03051	lfgB	0	lateral flagellar rod protein
ROD_03061	lfgC	0	lateral flagellar basal-body rod protein
ROD_03071	lfgD	0.8	lateral flagellar rod protein
ROD_03081	lfgE	0	lateral flagellar hook protein
ROD_03091	lfgF	0	lateral flagellar rod protein (pseudogene)
ROD_03111	lfgG	0	lateral flagellar rod protein
ROD_03121	lfgH	0.6	lateral flagellar L-ring protein
ROD_03131	lfgI	0.7	lateral flagellar P-ring protein
ROD_03141	lfgJ	1.1	lateral flagellar peptidoglycan hydrolase
ROD_03151	lfgK	15.1	lateral flagellar hook associated protein 1
ROD_03161	lfgL	1.7	lateral flagellar hook associated protein 3
ROD_03171	lafW	1.4	lateral flagellar putative hook associated protein
ROD_03181	-	5.2	putative exported protein
ROD_03191	lafZ	12.4	lateral flagellar transmembrane regulator
ROD_03201	-	2.5	putative exported protein
ROD_03211	lafA	0	lateral flagellar flagellin
ROD_03221	lafB	0.5	lateral flagellar hook associated protein 2
ROD_03231	lafC	2.8	lateral flagellar chaperone protein
ROD_03241	lafD	1.1	lateral flagellar chaperone protein
ROD_03251	lafE	4	lateral flagellar hook length control protein
ROD_03261	lafF	3.2	lateral flagellar associated protein
ROD_03271	lafS	0	lateral flagellar sigma factor 28 protein
ROD_03281	lafT	1.8	lateral flagellar motor protein A
ROD_03291	lafU	3.7	lateral flagellar motor protein B
ROD_03301	-	1.1	hypothetical protein
ROD_03311	dbh	26.4	DNA polymerase IV
ROD_03321	pepD	666.6	aminoacyl-histidine dipeptidase
ROD_03331	gpt	675	xanthine phosphoribosyltransferase
ROD_03341	frsA	76.7	esterase
ROD_03351	crl	158.4	sigma factor-binding protein crl (curlin genes transcriptional activator)
ROD_03361	phoE	8	outer membrane pore protein E
ROD_03371	proB	97.6	glutamate 5-kinase
ROD_03381	proA	71.9	gamma-glutamyl phosphate reductase
ROD_03391	espS	2	T3SS effector protein EspS
ROD_03401	espI	32.9	T3SS effector protein NleA/EspI
ROD_03411	-	1.5	IS3 family transposase B (pseudogene)
ROD_03421	-	0	putative exported virulence protein
ROD_03431	aatD	1.6	putative membrane-spanning transport protein
ROD_03432	-	0	putative transposase (fragment)
ROD_03451	aatP	0	AatP, permease
ROD_03461	aatA	0.6	AatA, outer membrane protein
ROD_03471	aatB	5.1	AatB, putative membrane protein
ROD_03481	aatC	1.9	AatC, ATP binding protein of ABC transporter
ROD_03491	-	4.1	putative porin
ROD_03501	-	1.8	putative MSF transporter protein
ROD_03511	-	72.4	LacI-family transcriptional regulator
ROD_03521	-	11	conserved hypothetical protein
ROD_03531	-	12.2	hypothetical protein
ROD_03541	dcuA	1.7	anaerobic C4-dicarboxylate transporter
ROD_03551	puuP	12.8	putrescine importer
ROD_03561	puuA	23.4	gamma-glutamylputrescine synthetase
ROD_03571	puuD	13.1	gamma-glutamyl-gamma-aminobutyrate hydrolase
ROD_03581	puuR	15	transcriptional regulator of the polyamine metabolism genes
ROD_03591	puuC	8.4	gamma-glutamyl-gamma-aminobutyraldehyde dehydrogenase
ROD_03601	puuB	9.7	gamma-glutamylputrescine oxidoreductase
ROD_03611	-	0	putative adhesin autotransporter
ROD_03621	-	5.4	hypothetical protein
ROD_03631	-	22.5	hypothetical protein
ROD_03641	-	0	putative fimbrial adhesin
ROD_03651	-	2.5	putative fimbrial usher protein
ROD_03661	-	0	putative fimbrial chaperone protein
ROD_03671	-	22.9	putative major fimbrial subunit
ROD_03681	-	15.4	putative membrane protein
ROD_03691	-	18	putative membrane protein
ROD_03701	mchF	25.1	putative microcin secretion/processing ATP-binding protein
ROD_03711	mchE	5.1	microcin secretion protein
ROD_03721	mchD	9.6	putative microcin secretion protein
ROD_03731	-	10.2	putative response regulator
ROD_03741	-	16.1	hypothetical protein
ROD_03751	-	82.2	putative membrane protein
ROD_03761	-	87.9	putative transcriptional regulator
ROD_03771	-	1.8	putative dihydroxyacetone kinase
ROD_03781	rpiB	3.4	ribose 5-phosphate isomerase B
ROD_03791	-	3.8	Major Facilitator Superfamily transporter
ROD_03801	-	2.4	conserved hypothetical protein
ROD_03811	-	4.8	putative hydroxypyruvate isomerase
ROD_03821	-	37.3	putative zinc-binding dehydrogenase
ROD_03831	-	1.9	hypothetical protein
ROD_03841	-	0	conserved hypothetical protein
ROD_03851	-	5.6	putative xanthine dehydrogenase, molybdenum-binding subunit
ROD_03861	-	1.7	putative xanthine dehydrogenase, FAD-binding subunit
ROD_03871	-	7.7	putative xanthine dehydrogenase iron-sulfur-binding subunit
ROD_03881	-	81	putative peptide transport protein
ROD_03891	-	0.4	putative adhesin autotransporter
ROD_03901	-	13.5	putative terminal oxidase subunit I
ROD_03911	-	8.5	putative terminal oxidase subunit II
ROD_03921	-	5.1	putative adhesin autotransporter
ROD_03931	prpR	2	propionate catabolism operon regulatory protein
ROD_03941	prpB	1.4	methylisocitrate lyase
ROD_03951	prpC	0.3	2-methylcitrate synthase
ROD_03961	prpD	1	2-methylcitrate dehydratase
ROD_03971	prpE	1.3	propionate--coA ligase
ROD_03981	lacY	1.5	lactose permease
ROD_03991	lacZ	5.5	beta-galactosidase
ROD_04001	lacI	63.6	lactose operon repressor
ROD_04011	-	12	putative AraC-family transcriptional regulator
ROD_04021	-	7.8	conserved hypothetical protein
ROD_04031	-	141.4	putative membrane protein
ROD_04041	fbpC	40.9	Fe(3+) ions import ATP-binding protein FbpC (ec 3.6.3.30)
ROD_04051	afuB	18.1	Ferric ABC transporter permease protein
ROD_04061	afuA	74.1	ABC transporter periplasmic iron-binding protein
ROD_04071	uhpC	57	putative regulatory protein
ROD_04081	uhpB	11.8	two-component system sensor histidine kinase
ROD_04091	uhpA	22.6	two-component system response regulator protein
ROD_04101	tauA	2.1	taurine ABC transporter, substrate-binding protein (sulfate starvation induced protein)
ROD_04111	tauB	2	taurine ABC transporter, ATP-binding protein
ROD_04121	tauC	2.5	taurine ABC transporter, permease protein
ROD_04131	tauD	2.1	alpha-ketoglutarate-dependent taurine dioxygenase
ROD_04141	hemB	211.4	delta-aminolevulinic acid dehydratase
ROD_04151	-	44.2	putative outer membrane autotransporter
ROD_04161	-	10.6	conserved hypothetical protein
ROD_04171	ampH	157.5	penicillin-binding protein
ROD_04181	sbmA	15	putative microcin B17 uptake protein
ROD_04191	-	72.3	putative lipoprotein
ROD_04201	-	10.7	putative membrane protein
ROD_04211	-	135	putative membrane protein
ROD_04231	ddlA	88.6	D-alanine:D-alanine ligase A
ROD_04241	-	3.1	putative membrane protein
ROD_04251	-	18	putative efflux pump
ROD_04261	-	70.2	conserved hypothetical protein
ROD_04271	phoA	15	alkaline phosphatase
ROD_04281	psiF	47.2	phosphate starvation-inducible protein
ROD_04291	-	2.2	putative signal transduction protein
ROD_04301	proC	177.6	pyrroline-5-carboxylate reductase
ROD_04311	-	36.4	conserved hypothetical protein
ROD_04321	aroL	84.8	shikimate kinase II
ROD_04331	-	441.1	conserved hypothetical protein
ROD_04351	aroM	46.8	putative chorismate biosynthesis protein
ROD_04361	-	120.6	conserved hypothetical protein
ROD_04371	rdgC	313.9	recombination associated protein
ROD_04381	mak	46.6	probable manno(fructo)kinase
ROD_04391	araJ	1.7	major facilitator superfamily protein
ROD_04401	-	0	ISCro5 transposase
ROD_04411	sbcC	24.1	exonuclease SbcC
ROD_04421	sbcD	60.1	exonuclease SbcD
ROD_04431	phoB	35.7	phosphate regulon two-component system, response regulator
ROD_04441	phoR	36.9	phosphate regulon two-component system, sensor kinase
ROD_04451	brnQ	73	branched chain amino acid transport system II carrier protein
ROD_04461	proY	93.1	proline-specific permease
ROD_04481	malZ	6	maltodextrin glucosidase
ROD_04491	-	16.6	putative exported protein
ROD_04501	-	71.9	putative exported protein
ROD_04511	-	2335.4	probable peroxidase
ROD_04521	acpH	98.4	acyl carrier protein phosphodiesterase
ROD_04531	queA	249.8	S-adenosylmethionine:tRNA ribosyltransferase-isomerase
ROD_04541	tgt	345.4	queuine tRNA-ribosyltransferase
ROD_04551	-	1836.5	putative preprotein translocase subunit
ROD_04561	secD	618.4	protein-export protein
ROD_04571	secF	201.2	protein-export protein
ROD_04581	-	13.5	conserved hypothetical protein
ROD_04591	-	17.5	putative DeoR-family transcriptional regulator
ROD_04601	tsx	505.3	nucleoside-specific channel-forming protein
ROD_04611	-	65.3	putative lipoprotein
ROD_04621	nrdR	366	transcriptional repressor
ROD_04631	ribD	154.2	riboflavin biosynthesis protein
ROD_04641	ribH	913.1	6,7-dimethyl-8-ribityllumazine synthase (riboflavin synthase beta chain)
ROD_04651	nusB	796.3	N utilization substance protein B
ROD_04661	thiL	53.1	thiamine-monophosphate kinase
ROD_04671	pgpA	97.5	phosphatidylglycerophosphatase A
ROD_04681	-	61.3	putative aldo/keto reductase
ROD_04691	dxs	271.4	1-deoxyxylulose-5-phosphate synthase
ROD_04701	ispA	188.8	geranyltranstransferase
ROD_04711	xseB	564.7	exodeoxyribonuclease 7 small subunit
ROD_04721	-	239.2	thiamine biosynthesis protein ThiI
ROD_04731	thiJ	57.8	4-methyl-5(b-hydroxyethyl)-thiazole monophosphate biosynthesis protein
ROD_04741	panE	52.4	2-dehydropantoate 2-reductase
ROD_04751	-	374	conserved hypothetical protein
ROD_04761	-	79	Major facilitator superfamily transporter
ROD_04771	-	3.7	Major Facilitator Superfamily transporter
ROD_04781	-	0.6	conserved hypothetical protein
ROD_04791	-	0.9	putative flavoprotein subunit of a reductase
ROD_04801	-	5.8	conserved hypothetical protein
ROD_04811	-	0	putative exported protein
ROD_04821	-	0	quinate/shikimate dehydrogenase
ROD_04831	-	27.9	putative IclR-family transcriptional regulator
ROD_04841	cyoE	1237.3	protoheme IX farnesyltransferase (heme O synthase)
ROD_04842	cyoD	1860.2	cytochrome o ubiquinol oxidase subunit IV
ROD_04851	cyoC	1964	cytochrome o ubiquinol oxidase subunit 3
ROD_04861	cyoB	1140.7	cytochrome o ubiquinol oxidase subunit 1
ROD_04871	cyoA	2865.6	cytochrome o ubiquinol oxidase subunit 2
ROD_04881	ampG	66.1	peptidoglycan monomer (N-acetylglucosamine-1,6-anhydro-N-acetylmuramic acid-tetrapeptide) uptake protein (major facilitator superfamily protein)
ROD_04891	-	492.1	putative exported protein
ROD_04901	bolA	425.8	putative transcriptional regulator
ROD_04911	tig	1474.2	trigger factor
ROD_04921	clpP	894.2	ATP-dependent clp protease proteolytic subunit
ROD_04931	clpX	271.3	ATP-dependent Clp protease ATP-binding subunit
ROD_04941	lon	256.4	ATP-dependent protease La
ROD_04951	hupB	3845	DNA-binding protein HU-beta
ROD_04961	ppiD	386.4	peptidyl-prolyl cis-trans isomerase D
ROD_04971	-	10.3	putative DNA uptake protein
ROD_04981	-	30.6	conserved hypothetical protein
ROD_04991	queC	172.4	queuosine biosynthesis protein
ROD_05001	-	11.8	putative substrate-binding protein
ROD_05011	cof	35.8	putative hydrolase
ROD_05021	-	4	putative lyase
ROD_05022	-	55.2	putative transcriptional regulator
ROD_05031	mdlA	24.9	putative ABC transporter, ATP-binding/permease protein
ROD_05041	mdlB	30.2	putative ABC transporter, ATP-binding/permease protein
ROD_05051	glnK	1.2	nitrogen regulatory protein P-II
ROD_05061	amtB	8.1	ammonia channel precursor (ammonia transporter)
ROD_05071	-	6.5	hypothetical protein
ROD_05081	tesB	214.7	acyl-CoA thioesterase II
ROD_05091	-	131.2	putative exported protein
ROD_05101	-	6.9	putative methyltransferase
ROD_05121	-	7.7	putative signal transduction protein
ROD_05131	-	11156.3	putative membrane protein
ROD_05141	maa	105	maltose O-acetyltransferase
ROD_05151	-	596.7	haemolysin expression regulatory protein
ROD_05161	-	274	conserved hypothetical protein
ROD_05171	acrB	212.7	acriflavin resistance protein B
ROD_05181	acrA	470.8	acriflavin resistance protein A
ROD_05191	acrR	83.9	acrAB operon repressor
ROD_05201	kefA	17.5	potassium efflux protein
ROD_05221	-	3.9	IS102 transposase
ROD_05231	-	46.2	putative transposase (pseudogene)
ROD_05241	-	141.3	conserved hypothetical protein
ROD_05251	priC	53.1	primosomal replication protein N
ROD_05261	-	273	putative membrane protein
ROD_05271	apt	343.1	adenine phosphoribosyltransferase
ROD_05281	dnaX	260.3	DNA polymerase III subunits gamma and tau
ROD_05291	-	1743.3	conserved hypothetical protein
ROD_05301	recR	1319.3	recombination protein
ROD_05311	htpG	397.1	chaperone (heat shock protein)
ROD_05321	adk	2864.1	adenylate kinase
ROD_05331	hemH	67.6	ferrochelatase
ROD_05341	aes	34.3	acetyl esterase
ROD_05351	gsk	65.9	inosine-guanosine kinase
ROD_05361	-	30.9	putative transport protein
ROD_05371	fsr	27.6	fosmidomycin resistance protein
ROD_05381	ushA	68.2	protein UshA precursor
ROD_05391	-	169.9	conserved hypothetical protein
ROD_05401	-	55.8	conserved hypothetical protein
ROD_05411	copA	102.4	copper-transporting P-type ATPase
ROD_05421	cueR	98.1	copper efflux regulator
ROD_05431	-	53.1	putative membrane protein
ROD_05441	-	82.2	putative membrane protein
ROD_05451	-	52.6	putative ABC transporter, ATP-binding protein
ROD_05461	-	16.4	putative membrane protein
ROD_05471	-	511.3	thioredoxin-like protein
ROD_05481	-	244.9	putative short chain dehydrogenase
ROD_05491	tesA	51.4	acyl-coA thioesterase I
ROD_05501	-	2.5	ABC transporter, ATP-binding protein
ROD_05511	-	4.9	putative permease
ROD_05521	-	93.7	outer membrane protein
ROD_05531	selU	98.3	tRNA 2-selenouridine synthase
ROD_05541	purK	84.6	phosphoribosylaminoimidazole carboxylase ATPase subunit
ROD_05551	purE	303.8	phosphoribosylaminoimidazole carboxylase catalytic subunit
ROD_05561	lpxH	281.9	UDP-2,3-diacylglucosamine hydrolase
ROD_05571	ppiB	2234.6	peptidyl-prolyl cis-trans isomerase B
ROD_05581	cysS	645.8	cysteinyl-tRNA synthetase
ROD_05591	-	23.6	putative membrane protein
ROD_05601	-	234.5	conserved hypothetical protein
ROD_05611	folD	137.1	bifunctional protein FolD
ROD_05631	-	4.3	putative inner membrane DNA-binding protein
ROD_05641	-	1.5	hypothetical protein
ROD_05651	-	47.9	conserved hypothetical protein
ROD_05661	pheP	30.9	phenylalanine-specific permease (pseudogene)
ROD_05671	-	76.2	putative mechanosensitive ion channel protein
ROD_05681	nfnB	423.8	oxygen-insensitive NAD(P)H nitroreductase
ROD_05691	-	92.6	conserved hypothetical protein
ROD_05701	-	38.5	putative tetR-family transcriptional regulator
ROD_05711	ramA	65.6	transcriptional activator RamA
ROD_05721	-	86.6	putative exported protein
ROD_05731	ybdK	27.4	carboxylate-amine ligase
ROD_05741	-	50.4	conserved hypothetical protein
ROD_05761	-	0	ISEc14 transposase B
ROD_05771	-	0	ISEc14 transposase A
ROD_05781	-	4.7	transposase (pseudogene)
ROD_05791	nleD-1	0	T3SS effector protein NleD
ROD_05801	hokE1	11.8	putative host cell-killing modulation protein
ROD_05811	-	6.9	putative short-chain dehydrogenase/reductase
ROD_05821	budC	13.4	acetoin reductase
ROD_05831	-	3.7	putative sugar ABC transporter, permease protein
ROD_05841	-	6.3	putative sugar ABC transporter, ATP-binding protein
ROD_05851	-	2.3	putative lipoprotein
ROD_05861	-	3.8	putative sugar ABC transporter, periplasmic protein precursor (pseudogene)
ROD_05881	-	3.8	glycerol kinase (pseudogene)
ROD_05891	sorC	120.8	sorbitol operon regulator
ROD_05901	-	0.6	putative N-terminal region of transketolase
ROD_05911	-	4.8	putative C-terminal region of transketolase
ROD_05921	entD	5.5	4'-phosphopantetheinyl transferase (enterobactin synthetase component D)
ROD_05931	fepA	29.3	ferrienterobactin TonB-dependent receptor (enterobactin outer-membrane receptor)
ROD_05951	fes	5.1	enterochelin esterase (ferric enterobactin esterase)
ROD_05961	entF	5.2	enterobactin synthetase component F
ROD_05971	fepC	58.4	ferric enterobactin transport ATP-binding protein
ROD_05981	fepG	34.2	ferric enterobactin transport protein
ROD_05991	fepD	18.3	ferric enterobactin transport protein
ROD_06001	entS	26.6	enterobactin exporter
ROD_06011	fepB	39.5	ferrienterobactin-binding periplasmic protein precursor
ROD_06021	entC	57.3	isochorismate synthase
ROD_06031	entE	39.5	enterobactin synthetase component E
ROD_06041	entB	105.4	isochorismatase
ROD_06051	entA	64.3	2,3-dihydro-2,3-dihydroxybenzoate dehydrogenase
ROD_06061	-	45.4	esterase
ROD_06071	-	9.1	putative carboxypeptidase g2
ROD_06081	-	10.6	putative membrane protein
ROD_06091	-	2.8	putative membrane protein
ROD_06101	cstA	15.7	carbon starvation protein A
ROD_06111	-	21.8	conserved hypothetical protein
ROD_06121	-	157.5	ParB-like nuclease
ROD_06131	-	124.7	conserved hypothetical protein
ROD_06141	-	21.7	transcriptional regulator
ROD_06151	dsbG	34.2	thiol:disulfide interchange protein
ROD_06161	ahpC	3787.5	alkyl hydroperoxide reductase subunit C
ROD_06171	ahpF	270.1	alkyl hydroperoxide reductase subunit F
ROD_06181	-	63	hypothetical protein
ROD_06191	-	0	hypothetical protein
ROD_06201	-	320.4	conserved hypothetical protein
ROD_06211	uspF	880.1	universal stress protein f
ROD_06221	uspG	300.3	universal stress protein G
ROD_06231	-	4.3	putative oxidoreductase
ROD_06241	rnk	129.3	regulator of nucleoside diphosphate kinase
ROD_06251	-	56.4	conserved hypothetical protein
ROD_06261	rna	33	ribonuclease I
ROD_06271	citT	20.5	citrate carrier
ROD_06281	citG	4.5	2-(5''-triphosphoribosyl)-3'-dephosphocoenzyme-A synthase
ROD_06291	citX	18.6	apo-citrate lyase phosphoribosyl-dephospho-CoA transferase
ROD_06301	citF	12.7	citrate lyase alpha chain
ROD_06311	citE	31.7	citrate lyase beta chain
ROD_06321	citD	17	citrate lyase acyl carrier protein (citrate lyase gamma chain)
ROD_06331	citC	9.8	citrate (pro-3S)-lyase] ligase
ROD_06341	dpiB	112.9	two-component sensor kinase
ROD_06351	dpiA	132.5	two-component response regulator
ROD_06361	dcuC	67.2	anaerobic C4-dicarboxylate transporter
ROD_06371	pagP	361.5	putative antimicrobial peptide resistance and lipid A acylation protein
ROD_06381	cspE	555.3	cold shock-like protein
ROD_06391	crcB	43.4	putative membrane protein
ROD_06401	-	26.9	putative carbon-nitrogen hydrolase
ROD_06411	tatE	216.5	Sec-independent protein translocase protein
ROD_06421	-	11.1	ISCro6 transposase (pseudogene)
ROD_06431	-	0	ISCro1 transposase C
ROD_06441	-	0	ISCro1 transposase B
ROD_06451	-	0	ISCro1 transposase A
ROD_06461	lipA	420.9	lipoic acid synthetase
ROD_06471	-	13.8	LysR-family transcriptional regulator
ROD_06481	lipB	388.1	lipoyltransferase (lipoate-protein ligase B)
ROD_06491	-	111.3	conserved hypothetical protein
ROD_06501	dacA	715.1	penicillin-binding protein 5 (D-alanyl-D-alanine carboxypeptidase)
ROD_06511	rlpA	314.1	rare lipoprotein A
ROD_06521	mrdB	69	rod shape-determining protein RodA
ROD_06531	mrdA	308.1	penicillin-binding protein 2
ROD_06541	-	264.8	conserved hypothetical protein
ROD_06551	-	403	conserved hypothetical protein
ROD_06571	cobC	16.8	alpha-ribazole phosphatase
ROD_06581	cobD	25.3	Threonine-phosphate decarboxylase
ROD_06591	nadD	214.7	nicotinate-nucleotide adenylyltransferase
ROD_06601	holA	150.6	DNA polymerase III, delta subunit
ROD_06611	rlpB	238.6	rare lipoprotein B
ROD_06621	leuS	526.3	leucyl-tRNA synthetase
ROD_06631	-	20.5	conserved hypothetical protein
ROD_06641	rihA	114.7	pyrimidine-specific ribonucleoside hydrolase (pseudogene)
ROD_06651	gltL	14	glutamate/aspartate ABC transporter, ATP-binding protein
ROD_06661	gltK	9.8	glutamate/aspartate ABC transporter, permease protein
ROD_06671	gltJ	8.7	glutamate/aspartate ABC transporter, permease protein
ROD_06681	gltI	54.7	glutamate/aspartate ABC transporter, substrate-binding protein
ROD_06691	lnt	79.6	apolipoprotein N-acyltransferase
ROD_06701	corC	322	magnesium and cobalt efflux protein
ROD_06711	-	286.3	conserved hypothetical protein
ROD_06721	-	197	PhoH-like protein
ROD_06731	-	164.3	putative exported protein
ROD_06741	miaB	391.7	isopentenyl-adenosine A37 tRNA methylthiolase
ROD_06751	ubiF	56.5	2-octaprenyl-3-methyl-6-methoxy-1,4-benzoquinol hydroxylase
ROD_06761	asnB	302.2	asparagine synthetase B [glutamine-hydrolyzing]
ROD_06771	nagD	77.5	putative N-acetylglucosamine metabolism protein
ROD_06781	nagC	118.1	N-acetylglucosamine repressor
ROD_06791	nagA	213.7	N-acetylglucosamine-6-phosphate deacetylase
ROD_06801	nagB	484.9	glucosamine-6-phosphate isomerase
ROD_06811	nagE	125.2	N-acetylglucosamine-specific PTS system EIICBA components
ROD_06821	-	0	ISCro1 transposase C
ROD_06831	-	0	ISCro1 transposase B
ROD_06841	-	0	ISCro1 transposase A
ROD_06851	glnS	308.3	glutaminyl-tRNA synthetase
ROD_06861	-	0	putative exported protein
ROD_06871	citA	2.1	citrate-proton symporter
ROD_06881	citB	19.7	citrate utilisation protein B
ROD_06891	-	0	conserved hypothetical protein
ROD_06901	-	11.8	lysR-family transcriptional regulator
ROD_06911	fur	804.3	ferric uptake regulation protein
ROD_06921	fldA	1120.1	flavodoxin 1
ROD_06931	-	142.3	conserved hypothetical protein
ROD_06941	-	67.6	putative esterase/lipase
ROD_06951	seqA	920.7	negative modulator of initiation of replication
ROD_06961	pgm	390.1	phosphoglucomutase
ROD_06971	-	0	ISCro2 transposase
ROD_06981	adiC	16.8	arginine/agmatine antiporter
ROD_06991	speF	14.2	ornithine decarboxylase isozyme, inducible
ROD_07001	kdpE	40.1	two-component response regulator
ROD_07011	kdpD	40.7	two-component sensor kinase
ROD_07021	kdpC	0	potassium-transporting ATPase C chain
ROD_07031	kdpB	3.1	potassium-transporting ATPase B chain
ROD_07041	kdpA	0.4	potassium-transporting ATPase A chain
ROD_07042	kdpF	0	potassium ion accessory transporter subunit
ROD_07051	-	113	putative membrane protein
ROD_07061	-	2.1	ISCro6 transposase
ROD_07071	phrB	26.9	deoxyribodipyrimidine photolyase
ROD_07081	-	39.6	conserved hypothetical protein
ROD_07091	-	6.7	putative oligopeptide transporter
ROD_07101	-	208.5	conserved hypothetical protein
ROD_07111	-	72.4	putative allophanate hydrolase subunit 1
ROD_07121	-	75.3	putative allophanate hydrolase subunit 2
ROD_07131	-	27.4	LamB/YcsF-family protein
ROD_07141	-	17	putative membrane protein
ROD_07151	-	9.5	putative membrane protein
ROD_07161	pcp	13	pyrrolidone-carboxylate peptidase (fragment)
ROD_07162	nei	28.5	Endonuclease VIII (fragment)
ROD_07171	abrB	34.3	putative ammonia monooxygenase
ROD_07181	gltA	1180.7	citrate synthase
ROD_07191	sdhC	809.4	succinate dehydrogenase cytochrome b-556 subunit
ROD_07201	sdhD	429	succinate dehydrogenase hydrophobic membrane anchor protein
ROD_07211	sdhA	736.1	succinate dehydrogenase flavoprotein subunit
ROD_07221	sdhB	663.2	succinate dehydrogenase iron-sulfur protein
ROD_07231	sucA	628.9	2-oxoglutarate dehydrogenase E1 component
ROD_07241	sucB	1728.6	dihydrolipoamide succinyltransferase component (E2)
ROD_07251	sucC	1219.9	succinyl-CoA synthetase beta chain
ROD_07261	sucD	1715	succinyl-CoA synthetase alpha chain
ROD_07271	cydA	1648.8	cytochrome d ubiquinol oxidase subunit 1
ROD_07281	cydB	804.4	cytochrome d ubiquinol oxidase subunit 2
ROD_07282	ybgT	2131	putative exported protein
ROD_07291	-	779.8	putative exported protein
ROD_07301	-	134.6	acyl-CoA thioester hydrolase
ROD_07311	tolQ	156.3	colicin import protein
ROD_07321	tolR	215.7	colicin import protein
ROD_07331	tolA	251.6	colicin import protein
ROD_07341	tolB	1560.2	colicin import protein
ROD_07351	pal	2027.5	peptidoglycan-associated lipoprotein
ROD_07361	-	583.6	putative tetratricopeptide repeat exported protein
ROD_07371	-	0	hypothetical protein
ROD_07381	nadA	31.7	quinolinate synthetase A
ROD_07391	pnuC	26.5	nicotinamide mononucleotide transport protein
ROD_07401	zitB	8.7	zinc transporter
ROD_07411	-	110.2	putative exported protein
ROD_07421	aroG	97.5	phospho-2-dehydro-3-deoxyheptonate aldolase, Phe-sensitive
ROD_07431	-	1.4	putative tonb dependent receptor
ROD_07441	-	5.5	iron-chelating periplasmic-binding protein
ROD_07451	-	6	ABC transporter permease (FecCD family)
ROD_07461	-	4.6	ABC transporter ATP-binding protein
ROD_07471	gpmA	1047.2	2,3-bisphosphoglycerate-dependent phosphoglycerate mutase
ROD_07481	chbC	4.2	N,N'-diacetylchitobiose permease IIC component (PTS system N,N'-diacetylchitobiose-specific EIIC component)
ROD_07491	chbR	11	putative Chb operon repressor
ROD_07501	chbF	3.2	6-phospho-beta-glucosidase
ROD_07511	chbG	14.8	putative chb operon protein ChbG
ROD_07521	galM	235.9	aldose 1-epimerase (mutarotase)
ROD_07531	galK	133.5	galactokinase
ROD_07541	galT	81.7	galactose-1-phosphate uridylyltransferase
ROD_07551	galE	155.4	UDP-glucose 4-epimerase
ROD_07561	modF	111.7	putative molybdenum transport ATP-binding protein (photorepair protein PhrA)
ROD_07571	modE	105.4	transcriptional regulator
ROD_07581	-	66.8	putative membrane protein
ROD_07591	modA	49.1	molybdate ABC transporter, substrate-binding protein
ROD_07601	modB	64.5	molybdenum ABC transporter, permease protein
ROD_07611	modC	16.9	molybdenum ABC transporter, ATP-binding protein
ROD_07621	-	63.1	phosphatase
ROD_07631	pgl	160.1	6-phosphogluconolactonase
ROD_07641	-	2	LysR-family transcriptional regulator
ROD_07651	-	0.3	conserved hypothetical protein
ROD_07661	-	0.5	putative Sodium:sulfate symporter
ROD_07671	-	4	putative aconitase
ROD_07681	-	256.6	acyl-CoA thioester hydrolase
ROD_07691	hutI	20.1	imidazolonepropionase
ROD_07701	hutG	8.3	formiminoglutamase
ROD_07711	hutC	13.7	histidine utilization repressor
ROD_07721	hutU	25.6	urocanate hydratase
ROD_07731	hutH	12.9	histidine ammonia-lyase
ROD_07741	-	216.4	putative phosphatidylethanolamine-binding protein
ROD_07751	bioA	3.4	adenosylmethionine-8-amino-7-oxononanoate aminotransferase
ROD_07761	bioB	2.5	biotin synthetase
ROD_07771	bioF	1.7	8-amino-7-oxononanoate synthase
ROD_07781	bioC	1.3	biotin synthesis protein
ROD_07791	bioD	2.1	dethiobiotin synthetase
ROD_07801	uvrB	49.2	UvrABC system protein B (excinuclease ABC subunit B)
ROD_07811	-	42.6	conserved hypothetical protein
ROD_07821	moaA	79.4	molybdenum cofactor biosynthesis protein A
ROD_07831	moaB	158.3	molybdenum cofactor biosynthesis protein B
ROD_07841	moaC	83.4	molybdenum cofactor biosynthesis protein C
ROD_07851	moaD	142.3	molybdopterin converting factor, subunit 1
ROD_07861	moaE	72.1	molybdopterin converting factor, subunit 2
ROD_07871	-	90.3	putative membrane protein
ROD_07881	-	14.6	putative exported protein
ROD_07891	-	8.4	putative phospholipase
ROD_07901	-	10.2	putative endonuclease/exonuclease/phosphatase
ROD_07911	-	80.6	putative membrane protein
ROD_07921	-	12.9	ABC transporter, permease protein
ROD_07931	-	9.1	ABC transporter, permease protein
ROD_07941	-	18.3	ABC transporter ATP-binding protein
ROD_07951	-	35.9	putative membrane protein
ROD_07961	-	25.7	TetR-family transcriptional regulator
ROD_07971	-	33.5	putative LysR-family transcriptional regulator
ROD_07981	-	0.6	Major Facilitator Superfamily transporter
ROD_07991	-	1.4	putative exported protein
ROD_08001	-	2.6	conserved hypothetical protein
ROD_08011	-	2.9	conserved hypothetical protein
ROD_08021	adh	1.5	alcohol dehydrogenase
ROD_08031	rhlE	121.2	putative ATP-dependent RNA helicase
ROD_08041	dinG	31.4	probable ATP-dependent helicase
ROD_08051	-	69.2	putative glycosyl transferase
ROD_08061	-	184.9	putative exported protein
ROD_08071	-	28.3	putative zinc ion binding protein
ROD_08081	-	81.3	conserved hypothetical protein
ROD_08091	-	7.8	putative exported protein
ROD_08101	glnQ	90.8	glutamine ABC transporter, ATP-binding protein
ROD_08111	glnP	75.8	glutamine ABC transporter, permease protein
ROD_08121	glnH	459.5	glutamine ABC transporter, substrate-binding protein
ROD_08131	-	15.3	ISCro3 transposase
ROD_08141	dps	332.2	DNA protection during starvation protein
ROD_08151	-	20	putative exported protein
ROD_08161	ompX	5232.6	outer membrane protein X
ROD_08171	-	30.6	putative membrane protein
ROD_08181	-	0	putative membrane protein
ROD_08191	mntR	128.1	transcriptional regulator (manganese transport regulator)
ROD_08201	-	51.4	putative exported protein
ROD_08211	-	616.2	putative exported protein
ROD_08221	-	118.1	ABC transporter ATP-binding protein
ROD_08231	-	20.5	putative membrane protein
ROD_08241	-	5.1	conserved hypothetical protein
ROD_08251	-	6.3	putative membrane protein
ROD_08261	-	144.6	putative hydrolase
ROD_08271	pflF	1.4	putative formate acetyltransferase 3 (pyruvate formate lyase 3)
ROD_08281	pflE	0	putative pyruvate formate-lyase 3-activating enzyme
ROD_08291	fsaA	12.5	fructose-6-phosphate aldolase
ROD_08301	-	4.4	conserved hypothetical protein
ROD_08311	moeB	71.7	molybdopterin biosynthesis protein
ROD_08321	moeA	140	molybdopterin biosynthesis protein
ROD_08331	iaaA	108.4	putative L-asparaginase
ROD_08341	-	62.1	ABC transporter, ATP-binding protein
ROD_08351	-	78.3	ABC transporter, substrate-binding protein
ROD_08361	-	31.3	ABC transporter, permease protein
ROD_08371	-	23.9	ABC transporter, permease protein
ROD_08381	-	370.7	radical SAM superfamily protein
ROD_08391	bssR	9.2	biofilm regulator
ROD_08401	yliI	15.3	soluble aldose sugar dehydrogenase
ROD_08411	-	3.9	putative extracellular sugar-binding protein
ROD_08421	-	2.3	conserved hypothetical protein
ROD_08431	-	53.7	putative LacI-family transcriptional regulator
ROD_08441	-	411.8	putative glutathione S-transferase
ROD_08451	dacC	30.8	penicillin-binding protein 6 (D-alanyl-D-alanine carboxypeptidase)
ROD_08461	deoR	236.2	deoxyribose operon repressor
ROD_08471	-	57.8	putative phosphatase
ROD_08491	mdfA	48.9	multidrug translocase MdfA (pseudogene)
ROD_08501	-	39.5	putative hydrolase
ROD_08511	-	19.3	major facilitator superfamily protein
ROD_08521	-	22.6	TetR-family transcriptional regulator
ROD_08531	-	7.5	hypothetical protein
ROD_08541	-	123.7	putative transport protein
ROD_08551	-	24.7	putative membrane protein
ROD_08561	grxA	361.4	glutaredoxin 1
ROD_08571	nfsA	97.1	oxygen-insensitive NADPH nitroreductase
ROD_08581	rimK	51.6	ribosomal protein S6 modification protein
ROD_08591	-	104.5	conserved hypothetical protein
ROD_08601	potF	27	putrescine ABC transporter, substrate-binding protein
ROD_08611	potG	4.4	putrescine ABC transporter, ATP-binding protein
ROD_08621	potH	7.6	putrescine ABC transporter, permease protein
ROD_08631	potI	9.4	putrescine ABC transporter, permease protein
ROD_08641	-	29.2	putative membrane protein
ROD_08651	rumB	57.5	23S rRNA (uracil-5-)-methyltransferase
ROD_08661	-	0	hypothetical protein
ROD_08671	-	0.6	possible transport protein
ROD_08681	-	0	putative phosphotransferase enzyme II, B component
ROD_08691	-	8	putative sulfatase
ROD_08701	artJ	57.7	arginine ABC transporter, substrate-binding protein
ROD_08711	artM	97.7	arginine ABC transporter, permease protein
ROD_08721	artQ	60.5	arginine ABC transporter, permease protein
ROD_08731	artI	433.4	arginine ABC transporter, substrate-binding protein
ROD_08741	artP	166.6	arginine ABC transporter, ATP-binding protein
ROD_08751	-	274	probable lipoprotein
ROD_08761	-	137	conserved hypothetical protein
ROD_08771	-	49.6	putative N-acetylmuramoyl-L-alanine amidase
ROD_08781	-	164.2	conserved hypothetical protein
ROD_08791	-	51.4	conserved hypothetical protein
ROD_08801	ltaE	134.3	low specificity L-threonine aldolase
ROD_08811	poxB	34.7	pyruvate oxidase
ROD_08821	hcr	0	NADH oxidoreductase
ROD_08831	hcp	1.9	hydroxylamine reductase
ROD_08841	-	22.9	putative membrane protein
ROD_08851	aqpZ	100.6	aquaporin Z
ROD_08871	-	23.9	conserved hypothetical protein
ROD_08881	-	531.7	conserved hypothetical protein
ROD_08891	macA	70.6	macrolide-specific efflux protein
ROD_08901	macB	67.6	macrolide export ATP-binding/permease protein
ROD_08911	cspD	343.7	cold shock-like protein CspD
ROD_08921	clpS	170	ATP-dependent Clp protease adaptor protein
ROD_08931	clpA	148	ATP-dependent Clp protease ATP-binding subunit
ROD_08941	-	0	putative membrane fusion protein of T1SS
ROD_08951	-	0.8	putative ATP-binding protein of T1SS
ROD_08961	-	1.3	putative outer membrane efflux protein of T1SS
ROD_08971	-	26.2	large repetitive protein (pseudogene)
ROD_08981	inv	3.5	phage DNA invertase
ROD_08982	-	1	putative phage tail fibre protein (pseudogene)
ROD_08991	-	0	ISCro1 transposase C
ROD_09001	-	0	ISCro1 transposase B
ROD_09011	-	0	ISCro1 transposase A
ROD_09021	-	39.7	putative phage tail fibre assembly protein
ROD_09031	-	5.9	putative phage tail fibre assembly protein
ROD_09041	-	2.5	putative phage tail fibre protein
ROD_09051	-	1.2	putative phage tail protein
ROD_09061	-	0.8	putative phage baseplate protein
ROD_09071	-	1.2	putative phage baseplate protein
ROD_09081	-	4.6	putative phage tail spike protein
ROD_09091	-	6.3	putative phage tail protein
ROD_09101	-	18.6	putative phage tail protein
ROD_09111	-	10.8	conserved hypothetical prophage protein
ROD_09121	-	10.7	putative phage tail tape-measure protein
ROD_09131	nleK	9.3	T3SS effector protein NleK
ROD_09141	-	10.8	hypothetical prophage protein
ROD_09151	-	6.3	putative phage tail tube protein
ROD_09161	-	4	putative phage tail sheath protein
ROD_09171	-	9.7	conserved hypothetical prophage protein
ROD_09181	-	6.1	conserved hypothetical prophage protein
ROD_09191	-	6.7	conserved hypothetical prophage protein
ROD_09201	-	5	conserved hypothetical prophage protein
ROD_09211	-	6.7	conserved hypothetical prophage protein
ROD_09221	-	7.1	conserved hypothetical prophage protein
ROD_09231	-	4.3	conserved hypothetical prophage protein
ROD_09241	-	1.8	putative phage head assembly protein
ROD_09251	-	1.2	putative phage portal protein
ROD_09261	-	1.6	putative phage terminase large subunit
ROD_09271	-	0.6	conserved hypothetical prophage protein
ROD_09281	-	3.4	conserved hypothetical prophage protein
ROD_09291	-	5.1	putative prophage membrane protein
ROD_09301	-	0	putative prophage membrane protein
ROD_09311	-	0	putative phage lytic transglycosylase
ROD_09321	-	3.6	putative prophage exported protein
ROD_09331	dam	2.1	putative prophage DNA adenine methylase
ROD_09341	-	71.7	putative prophage lipoprotein
ROD_09351	cI	89	putative phage repressor protein
ROD_09361	-	11	hypothetical prophage protein
ROD_09371	-	4.8	putative prophage DNA-binding protein
ROD_09381	-	9.7	conserved hypothetical prophage protein
ROD_09391	-	4.8	putative phage transposase
ROD_09401	-	3.1	putative prophage DNA-binding protein
ROD_09411	-	1.3	putative prophage exported protein
ROD_09421	-	2.3	conserved hypothetical prophage protein
ROD_09431	-	0	hypothetical prophage protein
ROD_09432	-	2.4	conserved hypothetical prophage protein
ROD_09441	-	5.6	conserved hypothetical prophage protein
ROD_09442	-	5.1	putative prophage membrane protein
ROD_09451	-	14.5	putative prophage regulatory protein
ROD_09461	-	7.7	putative prophage transcriptional regulator
ROD_09471	-	8.1	LuxR-family transcriptional regulator
ROD_09481	-	38.7	hypothetical protein
ROD_09485	infA	2695	translation initiation factor IF-1
ROD_09491	aat	50.4	leucyl/phenylalanyl-tRNA-protein transferase
ROD_09501	cydC	37.8	transport ATP-binding protein CydC
ROD_09511	cydD	95.4	transport ATP-binding protein CydD
ROD_09521	-	812.3	thioredoxin reductase
ROD_09531	lrp	1016.9	leucine-responsive regulatory protein
ROD_09541	ftsK	146.1	dna translocase ftsk
ROD_09551	lolA	416.3	outer membrane lipoprotein carrier protein
ROD_09561	-	270.2	putative ATPase
ROD_09571	serS	709.3	seryl-tRNA synthetase
ROD_09581	dmsA	0	anaerobic dimethyl sulfoxide reductase chain A
ROD_09591	dmsB	4.9	anaerobic dimethyl sulfoxide reductase chain B
ROD_09601	dmsC	10.2	anaerobic dimethyl sulfoxide reductase chain C
ROD_09611	-	45.4	putative isochorismatase
ROD_09621	-	31.7	major facilitator superfamily protein
ROD_09631	-	36	putative amino acid permease
ROD_09641	-	0.8	putative phosphotransferase enzyme II, A component
ROD_09651	-	2.8	conserved hypothetical protein
ROD_09661	-	1.2	conserved hypothetical protein
ROD_09671	-	0.6	putative membrane protein
ROD_09681	-	0	conserved hypothetical protein
ROD_09691	-	33	putative DNA binding protein
ROD_09701	-	33.1	putative exported protein
ROD_09711	pflA	75.1	pyruvate formate-lyase 1 activating enzyme
ROD_09721	pflB	723.7	formate acetyltransferase 1
ROD_09731	focA	104.1	probable formate transporter 1
ROD_09741	-	218.1	putative fatty acid binding protein
ROD_09751	-	35.5	putative membrane protein
ROD_09761	serC	177	phosphoserine aminotransferase
ROD_09771	aroA	151.4	3-phosphoshikimate 1-carboxyvinyltransferase
ROD_09781	cmk	485.9	cytidylate kinase
ROD_09791	rpsA	5887.7	30S ribosomal protein S1
ROD_09801	ihfB	1126.6	integration host factor beta-subunit (IHF-beta)
ROD_09811	-	5.2	putative competence-related protein
ROD_09821	msbA	161.3	lipid A export ATP-binding/permease protein
ROD_09831	lpxK	92.4	tetraacyldisaccharide 4'-kinase (lipid A 4'-kinase)
ROD_09841	-	54.9	conserved hypothetical protein
ROD_09851	-	953.7	conserved hypothetical protein
ROD_09861	kdsB	282.3	3-deoxy-manno-octulosonate cytidylyltransferase
ROD_09871	-	5.9	conserved hypothetical protein
ROD_09881	-	19.7	putative exported protein
ROD_09891	smtA	124.1	putative S-adenosylmethionine-dependent methyltransferase
ROD_09901	mukF	174.2	chromosome partition protein
ROD_09911	mukE	139.6	chromosome partition protein
ROD_09921	mukB	170.7	chromosome partition protein
ROD_09931	-	3.8	intimin-like protein
ROD_09941	-	134.5	putative exported protein
ROD_09951	-	682	putative exported protein
ROD_09961	-	225.8	conserved hypothetical protein
ROD_09971	aspC	1041.7	aspartate aminotransferase
ROD_09981	ompF	874	outer membrane protein F
ROD_09991	asnS	1350.2	asparaginyl-tRNA synthetase
ROD_10001	pncB	144.6	nicotinate phosphoribosyltransferase
ROD_10011	pepN	159.2	aminopeptidase N
ROD_10021	ssuB	1.4	putative aliphatic sulfonates ABC transporter, ATP-binding protein
ROD_10031	ssuC	0	putative aliphatic sulfonates ABC transporter, permease protein
ROD_10041	ssuD1	0.8	alkanesulfonate monooxygenase
ROD_10051	ssuA	1.7	putative aliphatic sulfonates ABC transporter, substrate-binding protein
ROD_10061	ssuE	0	FMN reductase (sulfate starvation-induced protein
ROD_10071	pyrD	310.7	dihydroorotate dehydrogenase
ROD_10081	-	148.3	conserved hypothetical protein
ROD_10091	-	64.6	putative 2Fe-2S iron-sulfur cluster binding protein
ROD_10101	-	201.3	putative RNA methylase
ROD_10111	uup	206.9	ABC transporter ATP-binding protein
ROD_10121	pqiA	58.2	paraquat-inducible protein A
ROD_10131	pqiB	112.5	paraquat-inducible protein B
ROD_10141	-	114.8	putative lipoprotein
ROD_10142	rmf	8.6	ribosome modulation factor
ROD_10151	fabA	585.1	3-hydroxydecanoyl-[acyl-carrier-protein] dehydratase
ROD_10161	-	111.5	conserved hypothetical protein
ROD_10181	-	85.6	conserved hypothetical protein
ROD_10191	ompA	26385.5	outer membrane protein A
ROD_10201	sulA	159.8	cell division inhibitor
ROD_10211	-	29.2	conserved hypothetical protein
ROD_10221	-	43.4	putative membrane protein
ROD_10231	-	157.5	putative membrane protein
ROD_10241	helD	36.7	helicase IV
ROD_10251	mgsA	531.5	methylglyoxal synthase
ROD_10261	-	6.9	putative exported protein
ROD_10271	-	239.9	putative CoA-binding protein
ROD_10281	-	136.5	conserved hypothetical protein
ROD_10291	-	144.4	conserved hypothetical protein
ROD_10301	-	34.6	putative acylphosphatase
ROD_10311	tusE	120.3	sulfurtransferase (tRNA 2-thiouridine synthesizing protein E)
ROD_10321	-	847.2	putative outer membrane protein
ROD_10341	-	12.7	putative phage integrase (pseudogene)
ROD_10351	-	0	ISCro1 transposase C
ROD_10361	-	0	ISCro1 transposase B
ROD_10371	-	0	ISCro1 transposase A
ROD_10381	-	2.7	hypothetical prophage protein
ROD_10391	-	0.7	hypothetical prophage protein
ROD_10401	-	96	putative prophage membrane protein
ROD_10411	-	10.6	putative phage lysozyme
ROD_10412	-	24.9	putative prophage exported protein
ROD_10431	-	0	putative integrase (fragment)
ROD_10441	-	0	hypothetical protein
ROD_10451	-	7.8	hypothetical protein
ROD_10461	-	4.6	hypothetical protein
ROD_10471	-	27	hypothetical protein
ROD_10481	-	0	hypothetical protein
ROD_10491	-	0	putative membrane protein
ROD_10501	-	0	hypothetical protein
ROD_10521	-	7.6	putative adhesin autotransporter (pseudogene)
ROD_10522	-	0	IS200 family transposase (fragment)
ROD_10531	-	302.8	conserved hypothetical protein
ROD_10541	-	19.9	putative gluconate dehydrogenase subunit
ROD_10551	-	11	putative gluconate dehydrogenase subunit
ROD_10561	-	17.6	putative gluconate dehydrogenase subunit
ROD_10571	-	20.9	putative outer membrane protein
ROD_10581	-	0	putative electron transport protein
ROD_10591	cbpM	55.6	chaperone-modulator protein
ROD_10601	cbpA	230.5	curved DNA-binding protein
ROD_10621	agp	233.4	glucose-1-phosphatase
ROD_10631	-	52.8	conserved hypothetical protein
ROD_10641	wrbA	16.4	flavoprotein (Trp repressor-binding protein)
ROD_10651	-	52.9	conserved hypothetical protein
ROD_10661	rutR	19	rut operon repressor (TetR-family transcriptional regulator)
ROD_10671	-	90.5	putative exported protein
ROD_10681	putA	40.2	bifunctional protein PutA
ROD_10691	-	5.1	putative membrane protein
ROD_10701	putP	30.8	sodium/proline symporter (proline permease)
ROD_10711	efeU	71.5	ferrous iron permease
ROD_10721	-	219	putative exported protein
ROD_10731	-	139.3	putative peroxidase
ROD_10751	phoH	7.4	phosphate starvation-inducible protein PhoH (pseudogene)
ROD_10762	-	37.1	putative integrase (fragment)
ROD_10771	-	22.7	putative DNA helicase (fragment)
ROD_10781	espL2	83.3	putative T3SS effector EspL2
ROD_10791	-	8	IS200 family transposase (pseudogene)
ROD_10801	-	11.5	ISCro3 transposase (fragment)
ROD_10811	-	5.8	IS200 family transposase (fragment)
ROD_10821	-	1.8	ISCro3 transposase (fragment)
ROD_10831	nleB1	19.3	T3SS effector protein NleB1
ROD_10841	nleE	13.8	T3SS effector protein NleE
ROD_10851	-	3.8	putative IS21 family transposase (pseudogene)
ROD_10871	-	0	hypothetical protein
ROD_10891	-	3.4	conserved hypothetical protein (pseudogene)
ROD_10911	-	137.8	putative 2-hydroxyacid dehydrogenase
ROD_10921	-	321.4	putative phosphoesterase
ROD_10931	-	163.9	putative chaperone
ROD_10941	-	25.8	putative membrane protein
ROD_10951	csgG	2.9	curli production assembly/transport component
ROD_10961	csgF	2.5	curli production assembly/transport component
ROD_10971	csgE	2.7	curli production assembly/transport component
ROD_10981	csgD	6.1	probable CsgAB operon transcriptional regulator
ROD_11001	csgB	0	minor curlin subunit
ROD_11011	csgA	10.7	major curlin subunit
ROD_11021	csgC	3.2	putative curli production protein csgc precursor
ROD_11031	-	87.5	putative exported protein
ROD_11041	-	108	putative DNA and/or RNA unwinding protein
ROD_11051	-	29.5	putative phospholipase
ROD_11061	mdoC	49.9	glucans biosynthesis acyltransferase
ROD_11081	mdoG	443.1	glucans biosynthesis protein G
ROD_11091	mdoH	313.7	glucans biosynthesis glucosyltransferase
ROD_11101	-	15.4	putative lipoprotein
ROD_11111	msyB	208.8	acidic protein
ROD_11121	mdtG	23	multidrug resistance protein
ROD_11131	htrB	164.3	lipid A biosynthesis lauroyl acyltransferase
ROD_11141	-	1077.4	rhodanase-like protein
ROD_11151	-	257.9	putative exported protein
ROD_11161	-	48.1	cytochrome b561 homolog
ROD_11171	-	29.5	putative membrane protein
ROD_11181	solA	86	N-methyl-L-tryptophan oxidase
ROD_11191	bssS	185.4	biofilm regulator
ROD_11201	-	31.6	hypothetical protein
ROD_11211	dinI	292.6	damage-inducible protein
ROD_11221	pyrC	166.2	dihydroorotase
ROD_11231	-	94	putative lipoprotein
ROD_11241	grxB	314.9	glutaredoxin 2
ROD_11261	mdtH	8.2	multidrug resistance protein MdtH (pseudogene)
ROD_11281	rimJ	123.8	ribosomal-protein-alanine acetyltransferase
ROD_11291	-	64.9	conserved hypothetical protein
ROD_11301	-	88.6	putative oxidoreductase (pseudogene)
ROD_11321	mviN	34.8	putative outer membrane protein
ROD_11331	-	113.2	ISCro4 transposase
ROD_11361	-	24.3	ISCro3 transposase
ROD_11371	flgN	92.5	flagella synthesis protein FlgN (pseudogene)
ROD_11381	flgM	1153.7	negative regulator of flagellin synthesis (anti-sigma factor)
ROD_11391	flgA	629.9	flagellar basal body P-ring protein
ROD_11401	flgB	750.5	flagellar basal-body rod protein FlgB
ROD_11411	flgC	970.7	flagellar basal-body rod protein FlgC (fragment)
ROD_11412	flgJ	1540.1	peptidoglycan hydrolase FlgJ (pseudogene)
ROD_11421	flgK	4739.4	flagellar hook-associated protein 1
ROD_11431	flgL	2138.1	flagellar hook-associated protein 3
ROD_11441	-	0.3	putative Major Facilitator Superfamily transporter
ROD_11451	-	5.7	putative LysR-family transcriptional regulator
ROD_11461	rne	1188	ribonuclease E
ROD_11481	rluC	107.1	ribosomal large subunit pseudouridine synthase C
ROD_11491	-	31.5	Maf-like protein
ROD_11501	-	3325.7	conserved hypothetical protein
ROD_11511	rpmF	7921.5	50S ribosomal protein L32
ROD_11521	plsX	339.2	fatty acid/phospholipid synthesis protein
ROD_11531	fabH	552.5	3-oxoacyl-[acyl-carrier-protein] synthase III
ROD_11541	fabD	846.5	malonyl CoA-acyl carrier protein transacylase
ROD_11551	fabG	2259	3-oxoacyl-[acyl-carrier protein] reductase
ROD_11561	acpP	19899.1	acyl carrier protein
ROD_11571	fabF	562	3-oxoacyl-[acyl-carrier-protein] synthase 2
ROD_11581	pabC	43.7	4-amino-4-deoxychorismate lyase
ROD_11591	-	51.4	putative aminodeoxychorismate lyase
ROD_11601	tmk	117.5	Thymidylate kinase
ROD_11611	holB	35.2	DNA polymerase III, delta subunit
ROD_11621	-	82	putative deoxyribonuclease
ROD_11631	ptsG	1896.4	glucose-specific PTS system IIBC component
ROD_11641	fhuE	222.6	TonB-dependent receptor for Fe(III)-coprogen Fe(III)-ferrioxamine B and Fe(III)-rhodotrulic acid
ROD_11651	-	249.3	putative nucleotide-binding protein
ROD_11661	-	135.7	putative lipoprotein
ROD_11671	-	197.4	putative lipoprotein
ROD_11681	thiK	71.3	thiamine kinase
ROD_11691	nagZ	111.3	Beta-hexosaminidase
ROD_11701	-	144	conserved hypothetical protein
ROD_11711	-	0	hypothetical protein
ROD_11721	ndh	448.6	NADH dehydrogenase
ROD_11731	-	59.1	putative exported protein
ROD_11741	-	13.5	putative tonB-dependent receptor (fragment)
ROD_11751	-	175.9	TetR-family transcriptional regulator
ROD_11761	-	54.2	putative exported protein
ROD_11771	-	1.4	putative fimbrial chaperone protein
ROD_11781	-	1.6	putative fimbrial usher protein
ROD_11791	-	11.4	putative exported protein
ROD_11801	-	136.1	putative peptidoglycan-binding protein
ROD_11811	mfd	60.3	transcription-repair coupling factor
ROD_11821	-	1.1	putative acyltransferase
ROD_11831	lolC	117.4	lipoprotein-releasing system transmembrane protein
ROD_11841	lolD	163.6	lipoprotein-releasing system ATP-binding protein
ROD_11851	lolE	150.3	lipoprotein-releasing system transmembrane protein
ROD_11861	nagK	124.9	N-acetyl-D-glucosamine kinase
ROD_11871	npdA	147.3	NAD-dependent deacetylase (regulatory protein Sir homolog)
ROD_11881	-	17.3	Major Facilitator Superfamily transporter
ROD_11891	-	3.7	Hypothetical protein
ROD_11901	-	15.2	Putative lipoprotein
ROD_11911	-	21.1	putative adhesin autotransporter
ROD_11921	-	4.3	Conserved hypothetical protein
ROD_11931	ttuC'	10.3	Tartrate dehydrogenase
ROD_11941	-	3.1	Major Facilitator Superfamily transporter
ROD_11951	-	10.6	LysR-family transcriptional regulator
ROD_11961	-	31.4	hypothetical protein
ROD_11971	-	143.8	putative adhesin autotransporter
ROD_11981	-	2.5	conserved hypothetical protein
ROD_11991	-	1.3	ABC transporter, ATP-binding component
ROD_12001	-	0	ABC transporter, permease component
ROD_12011	-	1.6	ABC transporter, periplasmic binding component
ROD_12021	-	66.9	LysR-family transcriptional regulator
ROD_12031	potD	914.6	spermidine/putrescine ABC transporter, substrate-binding protein
ROD_12041	potC	145.7	spermidine/putrescine ABC transporter, permease protein
ROD_12051	-	5.5	putative tail fiber protein (pseudogene)
ROD_12061	-	13.3	putative tail fibre protein
ROD_12071	espX7	6.1	putative T3SS effector protein EspX7
ROD_12081	espN1	2.6	putative T3SS effector protein EspN1 (pseudogene)
ROD_12111	espK	109	putative T3SS effector protein EspK
ROD_12131	potB	104.8	spermidine/putrescine ABC transporter, permease protein
ROD_12141	potA	198.6	spermidine/putrescine ABC transporter, ATP-binding protein
ROD_12151	pepT	10.1	peptidase T
ROD_12161	-	200.4	ISCro4 transposase
ROD_12171	-	148.6	conserved hypothetical protein
ROD_12181	phoQ	220.6	two-component sensor kinase
ROD_12191	phoP	704.5	two-component response regulator
ROD_12201	-	0	ISCro5 transposase
ROD_12211	purB	535.7	adenylosuccinate lyase
ROD_12221	-	240.8	conserved hypothetical protein
ROD_12231	trmU	421.9	tRNA (5-methylaminomethyl-2-thiouridylate)-methyltransferase
ROD_12241	-	74.5	putative NUDIX-family hydrolase
ROD_12251	rluE	82.8	ribosomal large subunit pseudouridine synthase E (rRNA pseudouridylate synthase E)
ROD_12261	icd	1929.3	isocitrate dehydrogenase [NADP]
ROD_12271	-	179.1	Putative exported protein
ROD_12281	-	24.8	hypothetical protein
ROD_12291	-	4.7	putative membrane protein
ROD_12301	-	3.6	hypothetical protein
ROD_12311	-	367.4	putative exported protein
ROD_12321	-	109.1	Beta-lactamase
ROD_12331	-	1.5	hypothetical protein
ROD_12341	-	10.7	conserved hypothetical protein
ROD_12351	yodA	11	putative metal-binding protein
ROD_12361	umuD	15.6	SOS mutagenesis and repair protein
ROD_12371	-	2.5	putative transmembrane transporter
ROD_12381	-	10.3	putative sugar aldolase
ROD_12391	-	1.1	conserved hypothetical protein
ROD_12401	-	3.4	conserved hypothetical protein
ROD_12411	-	0	conserved hypothetical protein
ROD_12421	-	0.4	hypothetical protein
ROD_12431	-	5.6	Major Facilitator Superfamily transporter
ROD_12441	-	44.4	hypothetical protein
ROD_12451	-	0.9	putative aconitate hydratase
ROD_12461	-	26	LysR-family transcriptional regulator
ROD_12471	-	15.1	hypothetical protein
ROD_12481	-	0	putative dehydrogenase
ROD_12491	-	0.6	putative transmembrane transporter
ROD_12501	-	58.1	GntR-family transcriptional regulator
ROD_12511	umuC	39.8	SOS mutagenesis and repair protein
ROD_12521	-	0	hypothetical protein
ROD_12531	-	119.3	putative transport protein
ROD_12541	-	22	conserved hypothetical protein
ROD_12551	-	0	conserved hypothetical protein
ROD_12561	-	31.9	putative outer membrane protein
ROD_12571	-	94.5	putative transglycosylase associated protein
ROD_12581	-	3.1	hypothetical protein
ROD_12591	-	56.6	putative exported protein
ROD_12601	-	101.1	conserved hypothetical protein
ROD_12611	-	35.9	conserved hypothetical protein
ROD_12612	-	109	conserved hypothetical protein
ROD_12631	-	3.2	hypothetical protein
ROD_12641	-	101.2	conserved hypothetical protein
ROD_12651	-	261.6	putative outer membrane protein
ROD_12652	yoaI	5.1	putative membrane protein
ROD_12661	-	46.8	conserved hypothetical protein
ROD_12671	-	28.7	putative signal transduction protein
ROD_12681	-	32.1	conserved hypothetical protein
ROD_12691	-	62	putative serine protein kinase
ROD_12701	mipA	855.2	MltA-interacting protein
ROD_12711	-	25.8	putative aldo/keto reductase
ROD_12721	-	159.1	putative aldose 1-epimerase
ROD_12731	gapA	6864.5	glyceraldehyde 3-phosphate dehydrogenase A
ROD_12741	msrB	510.1	peptide methionine sulfoxide reductase
ROD_12751	-	279.5	conserved hypothetical protein
ROD_12761	-	152.2	putative endonuclease
ROD_12771	-	5	putative exported protein
ROD_12781	-	0.8	putative zinc-binding dehydrogenase
ROD_12791	-	1.2	major facilitator superfamily protein
ROD_12801	-	5.9	putative zinc-binding dehydrogenase
ROD_12811	-	13.6	putative sugar-bisphosphate aldolase
ROD_12821	-	17.7	putative sugar kinase
ROD_12831	-	14.2	putative sugar reductase
ROD_12841	-	47.7	DeoR-family transcriptional regulator
ROD_12851	-	1.7	putative transport protein (pseudogene)
ROD_12861	-	0	ISCro1 transposase C
ROD_12871	-	0	ISCro1 transposase B
ROD_12881	-	0	ISCro1 transposase A
ROD_12901	pncA	126.6	pyrazinamidase/nicotinamidase
ROD_12911	ansA	219.6	L-Asparaginase I
ROD_12921	sppA	61.6	protease IV
ROD_12931	-	58.3	putative nitroreductase
ROD_12941	selD	117.4	Selenide,water dikinase
ROD_12951	topB	121.5	DNA topoisomerase III
ROD_12961	-	124.2	ISCro4 transposase
ROD_12971	gdhA	72.1	NADP-specific glutamate dehydrogenase
ROD_12981	-	39.8	putative exported protein
ROD_12991	nudG	42.2	CTP pyrophosphohydrolase
ROD_13001	-	8.3	putative decarboxylase
ROD_13011	-	16.3	putative CDP-alcohol phosphatidyltransferase
ROD_13021	-	6.2	putative thiosulfate sulfurtransferase
ROD_13031	-	18.1	ABC transporter, ATP-binding protein
ROD_13041	-	11.6	putative membrane protein
ROD_13051	-	43.5	putative exported protein
ROD_13061	-	32.8	putative membrane protein
ROD_13071	xthA	159	exodeoxyribonuclease III
ROD_13081	-	2.7	hypothetical protein
ROD_13091	astC	1.1	succinylornithine transaminase
ROD_13101	astA	2.1	arginine N-succinyltransferase
ROD_13111	astD	2.8	N-succinylglutamate 5-semialdehyde dehydrogenase
ROD_13121	astB	2.4	N-succinylarginine dihydrolase
ROD_13131	astE	1.7	succinylglutamate desuccinylase
ROD_13141	spy	662.4	spheroplast protein Y
ROD_13151	cho	28.1	excinuclease Cho
ROD_13161	nadE	140.4	NH3-dependent NAD(+) synthetase
ROD_13171	osmE	892.7	osmotically inducible lipoprotein E
ROD_13181	chbB	119.4	N,N'-diacetylchitobiose-specific PTS syetem, EIIB component
ROD_13191	chbC	5.1	N,N'-diacetylchitobiose-specific PTS system, EIIC component
ROD_13201	chbA	45.5	N,N'-diacetylchitobiose-specific PTS system, EIIA component
ROD_13211	chbR	13.1	chb operon repressor
ROD_13221	chbF	8.6	6-phospho-beta-glucosidase
ROD_13231	chbG	30.5	putative chitobiose-phosphate hydrolase
ROD_13241	katE	102.3	catalase HPII
ROD_13251	cedA	132	cell division activator
ROD_13261	-	21.4	putative sodium:dicarboxylate symporter
ROD_13271	-	22.6	putative membrane-bound metal-dependent hydrolase
ROD_13281	kduD	29	2-deoxy-d-gluconate 3-dehydrogenase
ROD_13291	-	163.3	putative phosphatase
ROD_13301	-	92.7	putative membrane protein
ROD_13311	-	61.9	putative kinase
ROD_13321	-	45.1	conserved hypothetical protein
ROD_13331	pfkB	136.2	6-phosphofructokinase isozyme 2 (phosphofructokinase-2)
ROD_13341	-	158.3	putative exported protein
ROD_13351	-	7.9	putative exported protein
ROD_13361	-	10.5	hypothetical protein
ROD_13371	thrS	7509.5	threonyl-tRNA synthetase
ROD_13381	infC	2512.1	translation initiation factor if-3
ROD_13391	rpmI	6211.6	50S ribosomal subunit protein L35
ROD_13401	rplT	2720.8	50S ribosomal subunit protein L20
ROD_13402	pheM	149.6	phenylalanyl-tRNA synthetase operon leader peptide
ROD_13411	pheS	836.3	Phenylalanyl-tRNA synthetase alpha chain
ROD_13421	pheT	1232.6	Phenylalanyl-tRNA synthetase beta chain
ROD_13431	ihfA	973.7	Integration host factor alpha subunit
ROD_13441	btuC	38.3	Vitamin B12 ABC transporter, permease protein
ROD_13451	btuE	208.9	vitamin B12 transport periplasmic protein (putative glutathione peroxidase)
ROD_13461	btuD	83.4	vitamin B12 ABC transporter, ATP-binding protein
ROD_13471	nlpC	104.9	putative lipoprotein
ROD_13481	-	65	conserved hypothetical protein
ROD_13491	-	65.3	conserved hypothetical protein
ROD_13501	-	65.6	conserved hypothetical protein
ROD_13511	aroH	115.5	phospho-2-dehydro-3-deoxyheptonate aldolase, Trp-sensitive
ROD_13521	-	95.7	conserved hypothetical protein
ROD_13531	-	9.1	hypothetical protein
ROD_13541	ppsA	766.2	phosphoenolpyruvate synthase (pyruvate, water dikinase (PEP synthase)
ROD_13551	aroD	95.8	3-dehydroquinate dehydratase
ROD_13561	-	1.9	Major Facilitator Superfamily transporter
ROD_13571	-	1.4	putative glycosyl hydrolase, family 3
ROD_13581	-	1.9	hypothetical protein
ROD_13591	-	0	putative Rhs protein
ROD_13601	-	37.2	hypothetical protein
ROD_13611	-	1.6	putative Rhs protein (fragment)
ROD_13621	-	41.2	putative outer membrane protein
ROD_13631	-	50.6	putative FAD-binding oxidase
ROD_13641	-	28.8	esterase
ROD_13651	-	101.2	conserved hypothetical protein
ROD_13661	sufA	359.5	Fe-S cluster assembly protein
ROD_13671	sufB	286.4	component of SufB-SufC-SufD cysteine desulfurase activator complex
ROD_13681	sufC	344.1	ABC transport ATP-binding protein (component of SufBCD complex)
ROD_13691	sufD	266.4	component of SufB-SufC-SufD cysteine desulfurase activator complex
ROD_13701	sufS	180.4	cysteine desulfurase (selenocysteine lyase)
ROD_13711	sufE	289.6	cysteine desulfuration protein
ROD_13721	-	48.1	putative peptidoglycan-binding protein
ROD_13731	lpp	1750.1	major outer membrane lipoprotein (murein-lipoprotein)
ROD_13741	pykF	682.6	pyruvate kinase I
ROD_13761	-	0	putative ABC transporter ATP-binding protein
ROD_13771	-	1.9	putative ABC transporter membrane protein
ROD_13781	-	11.6	putative ABC transporter outer membrane protein
ROD_13791	-	15.2	conserved hypothetical protein
ROD_13801	-	0	putative oxidoreductase Fe-S subunit
ROD_13811	-	1.3	putative aldehyde ferredoxin oxidoreductase
ROD_13821	-	1.6	putative oxidoreductase subunit
ROD_13831	-	0	putative oxidoreductase Fe-S subunit
ROD_13841	-	3.7	putative oxidoreductase, cytochrome b subunit
ROD_13851	-	1.3	putative oxidoreductase subunit
ROD_13861	-	1.3	putative ABC transporter, inner membrane protein
ROD_13871	-	2.8	putative ABC transporter, inner membrane protein (fragment)
ROD_13881	-	13.9	putative ATP-binding protein of ABC transporter
ROD_13891	-	24.2	putative periplasmic solute-binding protein precursor
ROD_13901	-	5.9	putative exported protein
ROD_13911	-	0	ISCro1 transposase C
ROD_13921	-	0	ISCro1 transposase B
ROD_13931	-	0	ISCro1 transposase A
ROD_13941	-	8.9	conserved hypothetical protein
ROD_13951	-	16.2	putative short-chain dehydrogenase
ROD_13961	-	146.1	conserved hypothetical protein
ROD_13971	-	18.3	putative membrane protein
ROD_13981	-	6.6	conserved hypothetical protein
ROD_13991	-	0.6	LysR-family transcriptional regulator
ROD_14001	-	0.3	conserved hypothetical protein
ROD_14011	-	0	conserved hypothetical protein
ROD_14021	-	0	hypothetical protein
ROD_14031	-	0	conserved hypothetical protein
ROD_14041	-	2	conserved hypothetical protein
ROD_14051	-	1.2	putative exported protein
ROD_14061	mdtK	36.7	multidrug resistance protein
ROD_14071	ribE	72.8	riboflavin synthase alpha chain
ROD_14081	cfa	127.4	cyclopropane-fatty-acyl-phospholipid synthase
ROD_14091	-	24.9	major facilitator superfamily protein
ROD_14101	-	6.8	LysR-family transcriptional regulator
ROD_14111	purR	172.6	purine nucleotide synthesis repressor
ROD_14121	-	3.3	hypothetical protein
ROD_14131	-	21.8	major facilitator superfamily protein
ROD_14141	sodB	39.4	superoxide dismutase [Fe]
ROD_14151	-	177.2	putative exported protein
ROD_14161	-	1391.8	conserved hypothetical protein
ROD_14171	rnt	206.7	ribonuclease T
ROD_14181	gloA	1345.6	lactoylglutathione lyase
ROD_14191	nemA	271.3	N-ethylmaleimide reductase
ROD_14201	-	50.3	TetR-family transcriptional regulator
ROD_14211	-	161.9	putative aldo/keto reductase
ROD_14221	sodC	68.6	superoxide dismutase [Cu-Zn]
ROD_14231	-	13.8	putative efflux pump protein
ROD_14241	-	65	HlyD-family secretion protein
ROD_14251	slyA	374.3	MarR-family transcriptional regulator
ROD_14261	slyB	2872.1	outer membrane lipoprotein
ROD_14271	anmK	24.3	anhydro-N-acetylmuramic acid kinase
ROD_14281	-	18.6	putative lipoprotein
ROD_14291	pdxH	108.6	pyridoxamine 5'-phosphate oxidase
ROD_14301	tyrS	932	tyrosyl-tRNA synthetase
ROD_14311	pdxY	167.3	pyridoxamine kinase
ROD_14321	gst	196.8	glutathione S-transferase
ROD_14331	tppB	80.3	tripeptide permease
ROD_14341	nth	102.4	endonuclease III
ROD_14351	rnfE	88.7	electron transport complex protein
ROD_14361	rnfG	92.7	electron transport complex protein
ROD_14371	rnfD	85.2	electron transport complex protein
ROD_14381	rnfC	95.4	electron transport complex protein
ROD_14391	rnfB	179.7	electron transport complex protein
ROD_14401	rnfA	144	electron transport complex protein
ROD_14411	-	234.3	putative outer membrane protein
ROD_14421	-	375.6	H-NS-and StpA-binding protein
ROD_14431	-	218	hypothetical protein
ROD_14441	blr	128.4	beta-lactam resistance protein
ROD_14451	-	101.7	putative oxidoreductase
ROD_14461	add	238	adenosine deaminase
ROD_14471	malY	41.6	protein MalY
ROD_14481	malX	15.8	maltose and glucose-specific PTS system, EIICB component
ROD_14491	malI	6.8	maltose regulon regulatory protein
ROD_14501	-	224.4	putative exported protein
ROD_14511	manA	139.6	mannose-6-phosphate isomerase
ROD_14521	fumA	51.2	fumarate hydratase class I, aerobic
ROD_14531	fumC	96	fumarate hydratase class II
ROD_14541	tus	42.6	DNA replication terminus site-binding protein
ROD_14551	rstB	102.6	two-component sensor kinase
ROD_14561	rstA	133.9	two-component response regulator
ROD_14571	-	22.1	putative outer membrane protein
ROD_14581	-	58.7	putative short chain dehydrogenase
ROD_14591	-	43.4	putative arginine/ornithine antiporter
ROD_14601	-	383.2	putative exported protein
ROD_14611	-	3	hypothetical protein
ROD_14621	pntA	204.8	NAD(P) transhydrogenase subunit alpha
ROD_14631	pntB	221.4	NAD(P) transhydrogenase subunit beta
ROD_14641	tqsA	12.7	AI-2 transport protein TqsA
ROD_14651	-	360.5	conserved hypothetical protein
ROD_14652	mdtJ	734	multidrug efflux system protein MdtJ
ROD_14661	mdtI	247.2	multidrug resistance protein
ROD_14671	-	25.1	putative protease
ROD_14681	asr	10.3	acid shock protein
ROD_14691	-	9.6	major facilitator superfamily protein
ROD_14701	-	55.7	LysR-family transcriptional regulator
ROD_14711	mlc	58.4	protein Mlc (making large colonies protein)
ROD_14721	-	13.2	putative dethiobiotin synthetase
ROD_14731	-	5.1	putative ABC transporter ATP-binding protein
ROD_14741	-	2.6	putative ABC transporter membrane protein
ROD_14751	-	15.4	putative ABC transporter periplasmic binding protein
ROD_14761	-	2.7	putative ABC transporter membrane protein
ROD_14771	dmsD	4.4	anaerobic dimethyl sulfoxide reductase maturation protein (twin-arginine leader-binding protein)
ROD_14781	-	141.4	putative exported protein
ROD_14791	speG	218.9	spermidine N1-acetyltransferase
ROD_14801	-	223.2	putative exported protein
ROD_14811	rspB	1.4	starvation-sensing protein RspB (fragment)
ROD_14821	-	4.9	major facilitator superfamily protein
ROD_14831	uxaC	1	uronate isomerase
ROD_14841	-	3.9	Major Facilitator Superfamily transporter
ROD_14851	-	13.3	putative sugar dehydrogenase
ROD_14861	-	3	conserved hypothetical protein
ROD_14871	-	391.8	GntR-family transcriptional regulator
ROD_14881	ydfG	152.3	NADP-dependent L-serine/L-allo-threonine dehydrogenase
ROD_14891	dcp	59.7	dipeptidyl carboxypeptidase II
ROD_14901	-	28.3	putative outer membrane protein
ROD_14911	-	7.2	hypothetical protein
ROD_14921	-	20.6	conserved hypothetical protein
ROD_14931	-	12	putative membrane protein
ROD_14941	-	10.3	putative membrane protein
ROD_14951	-	97.2	putative exported protein
ROD_14961	-	3.2	hypothetical protein
ROD_14971	-	73.6	hypothetical protein
ROD_14981	-	17	putative methionine synthase
ROD_14991	-	1.4	putative substrate-binding periplasmic transport protein
ROD_15001	-	2.2	putative branched-chain amino acid transport system, permease component
ROD_15011	-	1.6	putative branched-chain amino acid transport system, permease component
ROD_15021	-	1.8	putative ABC transport ATP-binding subunit
ROD_15031	-	1.3	putative ABC transport ATP-binding subunit
ROD_15041	-	3.4	major facilitator superfamily protein
ROD_15051	eamA	8.7	probable amino acid metabolite efflux
ROD_15061	marB	161.8	multiple antibiotic resistance protein
ROD_15071	marA	371.9	multiple antibiotic resistance regulatory protein
ROD_15081	marR	74.2	multiple antibiotic resistance regulatory protein
ROD_15091	marC	35	multiple antibiotic resistance protein
ROD_15101	sotB	8	sugar efflux transporter
ROD_15111	-	18.5	conserved hypothetical protein
ROD_15121	-	1.3	possible membrane transport protein
ROD_15131	-	0	conserved hypothetical protein
ROD_15141	-	0	putative integral membrane protein
ROD_15151	dapA	0.9	putative dihydrodipicolinate synthase
ROD_15161	-	5.9	putative alcohol dehydrogenase
ROD_15171	-	37.4	LysR-family transcriptional regulator
ROD_15181	-	33	putative aldehyde dehydrogenase
ROD_15191	glsA2	41.9	glutaminase 2
ROD_15201	-	33.2	conserved hypothetical protein
ROD_15211	-	31.9	putative signal transduction protein
ROD_15221	uxaB	14.8	altronate oxidoreductase
ROD_15231	-	14.4	putative membrane protein
ROD_15241	tam	12.7	puative trans-aconitate methyltransferase
ROD_15251	per	21.7	putative perosamine synthetase
ROD_15261	-	0	putative membrane protein
ROD_15271	panF	6.8	putative sodium/pantothenate symporter (pantothenate permease)
ROD_15281	-	38.8	putative GntR-family transcriptional regulator
ROD_15291	-	50.2	conserved hypothetical protein
ROD_15301	-	73.9	hypothetical protein
ROD_15311	-	1.4	hypothetical protein
ROD_15321	-	19	putative DNA-binding protein
ROD_15331	-	50.6	putative exported protein
ROD_15341	-	41.1	putative exported protein
ROD_15351	-	75.3	putative lipoprotein
ROD_15361	mlrA	307.7	MerR-family transcriptional regulator
ROD_15371	-	82.5	putative signal transduction protein
ROD_15381	-	243.6	conserved hypothetical protein
ROD_15391	-	658.4	conserved hypothetical protein
ROD_15401	-	217.2	conserved hypothetical protein
ROD_15411	-	24.7	putative exported protein
ROD_15421	glgX	17.3	putative glycogen debranching protein
ROD_15431	-	20.2	putative hydrolase
ROD_15441	-	22.3	putative hydrolase
ROD_15451	-	0	hypothetical protein
ROD_15461	yddV	164.8	diguanylate cyclase YddV
ROD_15471	dos	37.6	heme-regulated cyclic AMP phosphodiesterase (direct oxygen sensor protein)
ROD_15481	-	45.3	putative LysR-family transcriptional regulator
ROD_15491	-	2.2	putative CoA-transferase alpha subunit
ROD_15501	-	2.3	putative CoA-transferase beta subunit (fragment)
ROD_15511	-	2	putative citrate transporter (fragment)
ROD_15521	-	2.1	putative short chain dehydrogenase
ROD_15531	osmC	43.7	peroxiredoxin (osmotically-inducible protein C)
ROD_15541	bdm	16.4	protein Bdm (biofilm-dependent modulation protein)
ROD_15551	sra	696.1	stationary-phase-induced ribosome-associated protein (sra) (protein d) (30s ribosomal protein s22)
ROD_15561	sfcA	682.8	NAD-dependent malic enzyme
ROD_15571	-	38.5	putative plasmid maintenance protein
ROD_15581	-	30.1	putative plasmid maintenance protein
ROD_15591	ppa	3	putative inorganic pyrophosphatase
ROD_15601	fdnI	2.3	formate dehydrogenase, nitrate-inducible, cytochrome b556(fdn) subunit
ROD_15611	fdnH	0	formate dehydrogenase, nitrate-inducible, iron-sulfur subunit
ROD_15621	fdnG	9.5	formate dehydrogenase, nitrate-inducible, major subunit
ROD_15631	-	24.2	putative membrane protein
ROD_15641	-	17416.5	outer membrane porin protein
ROD_15651	-	83.5	conserved hypothetical protein
ROD_15661	smvA	3.8	methyl viologen resistance protein SmvA
ROD_15671	-	21.2	putative transcriptional regulator, TetR family
ROD_15681	narU	12.2	nitrite extrusion protein
ROD_15691	narZ	10.8	respiratory nitrate reductase 2 alpha chain
ROD_15701	narY	6.9	respiratory nitrate reductase 2 beta chain
ROD_15711	narW	8.3	respiratory nitrate reductase 2 delta chain
ROD_15721	narV	4.7	respiratory nitrate reductase 2 gamma chain
ROD_15731	-	0.4	putative adhesin autotransporter
ROD_15741	nhoA	34.4	N-hydroxyarylamine O-acetyltransferase
ROD_15751	-	55.6	flavin reductase-like protein
ROD_15761	-	84.9	putative glutathione S-transferase
ROD_15771	-	1063	possible exported protein
ROD_15781	-	2.4	TonB-dependent receptor (pseudogene)
ROD_15801	-	82.5	GntR-family transcriptional regulator
ROD_15811	-	54.8	putative zinc-binding dehydrogenase
ROD_15821	-	23.6	putative DNA-binding protein
ROD_15831	-	42.2	putative acetyltransferase
ROD_15841	-	12.7	putative outer membrane protein
ROD_15851	-	45.4	conserved hypothetical protein
ROD_15861	-	1328.3	putative virulence effector protein
ROD_15871	-	420	putative virulence effector protein
ROD_15881	-	520.9	putative virulence effector protein
ROD_15891	-	92.1	putative membrane protein
ROD_15901	ydcW	17.2	gamma-aminobutyraldehyde dehydrogenase
ROD_15911	-	4.8	ABC transporter, permease protein
ROD_15921	-	3.8	ABC transporter, permease protein
ROD_15931	-	6.5	ABC transporter, ATP-binding protein
ROD_15941	-	11.5	ABC transporter, substrate-binding protein
ROD_15951	-	73.8	putative GntR-family transciptional regulator
ROD_15961	-	9.8	putative transcriptional regulator
ROD_15971	-	1.5	putative exported protein
ROD_15981	-	44.8	putative peptidase
ROD_15991	-	49.4	putative transcriptional regulator
ROD_16001	-	13.7	putative benzoate transporter
ROD_16011	-	7.5	putative AraC-family transcriptional regulator
ROD_16021	-	6.2	putative inner membrane protein
ROD_16031	-	175.8	putative lipoprotein
ROD_16041	tehB	130.3	tellurite resistance protein
ROD_16051	tehA	16.4	tellurite resistance protein
ROD_16061	-	6.6	putative transferase
ROD_16071	rimL	25.9	ribosomal-protein-serine acetyltransferase
ROD_16081	-	33.1	conserved hypothetical protein
ROD_16091	mdoD	203.3	glucans biosynthesis protein D
ROD_16101	-	17.7	putative esterase
ROD_16111	-	12.7	conserved hypothetical protein
ROD_16131	pcaH	1.3	putative protocatechuate 3,4-dioxygenase beta chain
ROD_16141	pcaG	0.7	protocatechuate 3,4-dioxygenase alpha chain
ROD_16151	-	29.1	LysR-family transcriptional regulator
ROD_16161	trg	5.1	methyl-accepting chemotaxis protein III (ribose an galactose chemoreceptor protein)
ROD_16171	adhC	351.6	alcohol dehydrogenase class-III
ROD_16181	-	0.7	putative membrane protein
ROD_16201	-	2.2	putative virulence protein (pseudogene)
ROD_16211	cybB	43.2	cytochrome b561 (cytochrome b-561)
ROD_16221	gapC	10.4	glyceraldehyde-3-phosphate dehydrogenase C
ROD_16231	aldA	9	aldehyde dehydrogenase A
ROD_16241	-	66.8	conserved hypothetical protein
ROD_16251	-	4.2	Major Facilitator Superfamily transporter
ROD_16261	-	44.8	putative exported protein
ROD_16271	hrpA	121.9	ATP-dependent helicase HrpA
ROD_16281	azoR	206.5	FMN-dependent NADH-azoreductase
ROD_16291	-	22.4	conserved hypothetical protein
ROD_16301	-	6.3	putative membrane protein
ROD_16311	-	7.8	possible phosphatase
ROD_16321	-	10.9	conserved hypothetical protein
ROD_16331	-	0	putative acyltransferase
ROD_16341	-	9.7	putative phosphatidate cytidylyltransferase
ROD_16351	-	11.6	putative CDP-alcohol phosphatidyltransferase
ROD_16361	-	67.8	putative exported protein
ROD_16371	-	41.1	putative exported protein
ROD_16381	-	16.3	conserved hypothetical protein
ROD_16391	-	33.1	putative outer membrane autotransporter
ROD_16401	ldhA	235.6	D-lactate dehydrogenase
ROD_16411	hslJ	50.6	heat shock protein
ROD_16421	-	45.6	hypothetical protein
ROD_16431	-	0	hypothetical protein
ROD_16441	-	112.9	probable pyruvate-flavodoxin oxidoreductase
ROD_16461	ompN	10.4	outer membrane protein N (porin)
ROD_16471	uspF	45.1	universal stress protein F
ROD_16491	nleC	112	T3SS effector protein NleC
ROD_16492	nleB2	0	putative T3SS effector protein NleB2 (pseudogene)
ROD_16501	-	24.8	putative tail fibre protein (fragment)
ROD_16511	nleG1	30.4	putative T3SS effector protein NleG1
ROD_16521	-	0	ISEc14 transposase A
ROD_16531	-	0	ISEc14 transposase B
ROD_16541	-	2.1	putative transposase A (fragment)
ROD_16542	-	3.2	putative transposase B (fragment)
ROD_16561	-	7.4	putative prophage integrase (pseudogene)
ROD_16581	ttcA	187.2	tRNA 2-thiocytidine biosynthesis protein ttcA
ROD_16591	dbpA	85.1	ATP-independent RNA helicase
ROD_16611	zntB	122.6	zinc transport protein
ROD_16621	-	1.6	putative signaling protein
ROD_16631	-	23.6	putative 4-carboxymuconolactone decarboxylase
ROD_16641	rutD	14.8	pyrimidine utilization protein D
ROD_16651	pcaB	17.9	3-carboxy-cis,cis-muconate cycloisomerase
ROD_16661	-	9.3	putative thiolase
ROD_16671	atoA	5.3	acetate CoA-transferase beta subunit
ROD_16681	atoD	2.2	acetate CoA-transferase alpha subunit
ROD_16691	pcaR	18.3	putative Pca regulon regulatory protein
ROD_16701	-	60.5	conserved hypothetical protein
ROD_16711	ogt	145.6	methylated-DNA-protein-cysteine methyltransferase
ROD_16721	fnr	752.9	fumarate and nitrate reduction regulatory protein
ROD_16731	uspE	148.4	universal stress protein E
ROD_16741	-	38.8	putative outer membrane protein
ROD_16751	mppA	121.8	periplasmic murein tripeptide binding protein
ROD_16761	-	12.6	putative carboxypeptidase
ROD_16771	-	36.9	putative mandelate racemase/muconate lactonizing family protein
ROD_16781	tpx	1465.5	thiol peroxidase
ROD_16791	tyrR	50.6	transcriptional regulator
ROD_16801	-	56.9	putative membrane protein
ROD_16811	-	89.3	putative ATP-binding protein
ROD_16821	-	52.8	conserved hypothetical protein
ROD_16831	-	36.9	conserved hypothetical protein
ROD_16841	-	1.4	putative adhesin autotransporter
ROD_16851	-	24.4	hypothetical protein
ROD_16861	-	45.7	hypothetical protein
ROD_16871	-	15	putative membrane protein
ROD_16881	-	31.8	conserved hypothetical protein
ROD_16891	-	51.4	putative LacI-family transcriptional regulator
ROD_16901	ompG	0.4	outer membrane protein G precursor
ROD_16911	-	0.6	putative sugar ABC transporter, ATP-binding protein (pseudogene)
ROD_16921	ycjU	1.9	putative beta-phosphoglucomutase
ROD_16931	-	6.9	putative glycosyl hydrolase
ROD_16941	-	2.9	putative oxidoreductase
ROD_16951	hyi	4.7	hydroxypyruvate isomerase
ROD_16961	-	6.5	putative oxidoreductase
ROD_16971	-	3.3	putative ABC transporter membrane protein
ROD_16981	-	2.6	putative ABC transporter membrane protein
ROD_16991	-	10.2	putative ABC transporter periplasmic binding protein
ROD_17001	-	6.1	putative sucrose phosphorylase (ec 2.4.1.7) (sucrose glucosyltransferase)
ROD_17011	pspD	105.7	phage shock protein D
ROD_17021	pspC	133.5	phage shock protein C
ROD_17031	pspB	41.1	phage shock protein B
ROD_17041	pspA	134.4	phage shock protein A
ROD_17051	pspF	38.3	Psp operon transcriptional activator
ROD_17061	sapA	88.4	peptide ABC transporter, substrate-binding protein
ROD_17071	sapB	52.2	peptide ABC transporter, permease protein
ROD_17081	sapC	58.5	peptide ABC transporter, permease protein
ROD_17091	sapD	211.9	peptide ABC transporter, ATP-binding protein
ROD_17101	sapF	72.2	peptide ABC transporter, ATP-binding protein
ROD_17111	fabI	1448.9	enoyl-[acyl-carrier-protein] reductase (NADH)
ROD_17121	-	15.4	conserved hypothetical protein
ROD_17131	rnb	403	exoribonuclease II
ROD_17141	-	15.3	putative signal transduction protein
ROD_17151	-	12.9	hypothetical protein
ROD_17161	-	162	DeoR-family transcriptional regulator
ROD_17171	osmB	462.7	osmotically inducible lipoprotein B
ROD_17181	-	261.6	putative translation initiaiton factor
ROD_17191	pyrF	357	orotidine 5'-phosphate decarboxylase
ROD_17201	-	121.6	tetratricopeptide repeat protein
ROD_17211	-	435.6	putative outer membrane protein
ROD_17221	pgpB	74.2	phosphatidylglycerophosphatase B
ROD_17231	ribA	245.3	GTP cyclohydrolase II
ROD_17241	acnA	17.5	aconitate hydratase 1 (citrate hydro-lyase 1)
ROD_17251	-	124.2	hypothetical protein
ROD_17261	-	989.1	hypothetical protein
ROD_17271	-	975.7	putative membrane protein
ROD_17281	cysB	93.3	Cys regulon transcriptional activator
ROD_17291	topA	170.3	DNA topoisomerase I (omega protein)
ROD_17301	-	5.1	hypothetical protein
ROD_17311	-	268.6	conserved hypothetical protein
ROD_17321	sohB	113.6	probable protease
ROD_17331	-	117.4	putative short chain dehydrogenase
ROD_17341	btuR	41.8	cob(I)yrinic acid a,c-diamide adenosyltransferase
ROD_17361	rluB	135.3	ribosomal large subunit pseudouridine synthase B
ROD_17371	-	275.6	conserved hypothetical protein
ROD_17381	trpH	82.3	putative phosphoesterase
ROD_17382	trpL	0	trp operon leader peptide
ROD_17391	trpE	23.6	anthranilate synthase component I
ROD_17401	trpD	9.4	anthranilate synthase component II
ROD_17411	trpC	32.6	tryptophan biosynthesis protein
ROD_17421	trpB	21.1	tryptophan synthase beta chain
ROD_17431	trpA	59.5	tryptophan synthase alpha chain
ROD_17441	-	7.8	hypothetical protein
ROD_17451	-	3.7	conserved hypothetical protein
ROD_17461	-	3.7	conserved hypothetical protein
ROD_17471	-	6.8	conserved hypothetical protein
ROD_17481	-	2.4	putative catalase
ROD_17491	ompW	54.7	outer membrane protein W
ROD_17501	-	83.5	putative outer membrane protein
ROD_17511	ispZ	107.2	putative intracellular septation protein
ROD_17531	-	19	ISCro3 transposase
ROD_17541	-	13.7	TonB-dependent outer membrane siderophore receptor (pseudogene)
ROD_17551	-	124.2	putative acyl-coA thioester hydrolase
ROD_17561	tonB	485.9	TonB protein
ROD_17571	-	435.7	conserved hypothetical protein
ROD_17581	-	107.9	conserved hypothetical protein
ROD_17591	cls	29.5	cardiolipin synthetase
ROD_17601	-	74	conserved hypothetical protein
ROD_17611	oppF	22.8	oligopeptide ABC transporter, ATP-binding protein
ROD_17621	oppD	33	oligopeptide ABC transporter, ATP-binding protein
ROD_17631	oppC	28.7	oligopeptide ABC transporter, permease protein
ROD_17641	oppB	37.3	oligopeptide ABC transporter, permease protein
ROD_17651	oppA	129.9	oligopeptide ABC transporter, substrate-binding protein
ROD_17661	-	293.8	hypothetical protein
ROD_17671	-	59.3	putative membrane protein
ROD_17681	adhE	255.5	aldehyde-alcohol dehydrogenase [includes: alcohol dehydrogenase; acetaldehyde dehydrogenase [acetylating]]
ROD_17691	tdk	115.6	thymidine kinase
ROD_17701	-	1.5	hypothetical protein
ROD_17711	hns	2768	DNA-binding protein H-NS (Histone-like protein HLP-II)
ROD_17721	galU	618.2	UTP--glucose-1-phosphate uridylyltransferase
ROD_17731	hnr	57	orphan two-component response regulator
ROD_17741	-	74.8	patatin-like phospholipase
ROD_17751	-	404	conserved hypothetical protein
ROD_17761	purU	341	formyltetrahydrofolate deformylase
ROD_17791	narI	6.4	respiratory nitrate reductase 1 gamma chain
ROD_17801	narJ	7.2	respiratory nitrate reductase 1 delta chain
ROD_17811	narH	0	respiratory nitrate reductase 1 beta chain
ROD_17821	narG	56.2	respiratory nitrate reductase 1 alpha chain
ROD_17831	narK	4.9	nitrite extrusion protein
ROD_17841	narX	68.6	nitrate/nitrite two-component sensor kinase
ROD_17851	narL	276.9	nitrate/nitrite two-component response regulator
ROD_17861	-	10.4	intimin-like protein
ROD_17871	nasA	0	nitrate reductase
ROD_17881	nasB	0	nitrite reductase [NAD(P)H] large subunit
ROD_17891	nasD	0	nitrate transport protein
ROD_17901	nasE	1	nitrate transporter permease component
ROD_17911	nasF	0.6	nitrate-binding protein
ROD_17921	nasR	0.5	nitrate-and nitrite-responsive positive regulator
ROD_17931	-	189.4	conserved hypothetical protein
ROD_17941	-	20.2	conserved hypothetical protein
ROD_17951	chaC	16.7	cation transport protein
ROD_17961	chaB	42.8	cation transport regulator
ROD_17971	chaA	77.3	calcium/proton antiporter
ROD_17981	kdsA	593.1	2-dehydro-3-deoxyphosphooctonate aldolase
ROD_17991	sirB1	160.1	protein SirB1
ROD_18001	sirB2	79.1	putative membrane protein
ROD_18011	hemK	172.8	protein methyltransferase hemk (protein-glutamine N methyltransferase)
ROD_18021	prfA	130.3	peptide chain release factor 1
ROD_18031	hemA	520.6	glutamyl-tRNA reductase
ROD_18041	lolB	322.7	outer-membrane lipoprotein
ROD_18051	ispE	604	4-diphosphocytidyl-2-C-methyl-D-erythritol kinase
ROD_18061	prs	682.5	ribose-phosphate pyrophosphokinase
ROD_18071	-	25.6	putative sulphate transporter
ROD_18081	-	23.6	putative outer membrane protein
ROD_18091	pth	157.7	Peptidyl-tRNA hydrolase
ROD_18101	engD	542.7	GTP-dependent nucleic acid-binding protein
ROD_18111	-	26.7	conserved hypothetical protein
ROD_18121	-	63.1	conserved hypothetical protein
ROD_18131	-	2	putative LuxR-family transcriptional regulator
ROD_18141	lpfE	5.6	putative fimbrial subunit
ROD_18151	lpfD	3.9	putative fimbrial adhesin
ROD_18161	lpfC	0.9	putative fimbrial usher protein
ROD_18171	lpfB	0	putative fimbrial chaperone protein
ROD_18181	lpfA	6.3	putative major fimbrial subunit
ROD_18191	-	0	conserved hypothetical protein
ROD_18201	-	5	conserved hypothetical protein
ROD_18211	treA	16	periplasmic trehalase
ROD_18221	-	151.9	putative TonB-dependent outer membrane siderophore receptor protein
ROD_18231	-	7.6	transglycosylase associated protein
ROD_18241	-	5	conserved hypothetical protein
ROD_18251	mltE	71.4	membrane-bound lytic murein transglycosylase E
ROD_18261	ldcA	23.5	muramoyltetrapeptide carboxypeptidase
ROD_18271	cvrA	33.1	cell volume regulation protein A
ROD_18281	dadX	122	alanine racemase, catabolic
ROD_18291	dadA	121.7	D-amino acid dehydrogenase small subunit
ROD_18301	-	11.1	conserved hypothetical protein
ROD_18311	fadR	103.3	fatty acid metabolism regulator protein
ROD_18321	nhaB	302.2	Na(+)/H(+) antiporter 2
ROD_18331	dsbB	128.8	Disulfide bond formation protein B
ROD_18341	-	63.4	conserved hypothetical protein
ROD_18351	-	418.4	conserved hypothetical protein
ROD_18361	-	111.1	putative hydrolase
ROD_18371	-	231.9	conserved hypothetical protein
ROD_18381	minC	263.3	septum site determining protein
ROD_18391	minD	749.3	septum site determining protein
ROD_18401	minE	244.7	Cell division topological specificity factor
ROD_18411	-	2	LysR-family transcriptional regulator
ROD_18421	-	2.7	probable tartrate dehydrogenase/decarboxylase (D-malate dehydrogenase [decarboxylating])
ROD_18431	rnd	65.7	ribonuclease D
ROD_18441	fadD	45.5	long-chain-fatty-acid--CoA ligase
ROD_18451	-	127.8	putative lipoprotein
ROD_18461	-	193.1	conserved hypothetical protein
ROD_18471	-	159	putative ATP-binding protein
ROD_18481	-	178.7	putative endoribonuclease
ROD_18491	-	154.4	conserved hypothetical protein
ROD_18501	pabB	56.1	para-aminobenzoate synthase component I
ROD_18511	-	44.7	NUDIX-family hydrolase
ROD_18521	sdaA	436.9	L-serine deaminase 1
ROD_18531	-	1.5	putative signal transduction protein
ROD_18541	-	17.2	putative transport protein
ROD_18551	manX	2371.5	mannose-specific PTS system EIIAB component
ROD_18561	manY	1810.1	mannose-specific PTS system EIIC component
ROD_18571	manZ	1111.8	mannose-specific PTS system EIID component
ROD_18581	-	160.4	putative membrane protein
ROD_18591	-	50.9	putative outer membrane protein
ROD_18601	rrmA	20.4	ribosomal RNA large subunit methyltransferase A
ROD_18611	-	30.8	penicillin-binding protein
ROD_18621	cspC	3629.6	cold shock-like protein CspC
ROD_18631	-	18.6	hypothetical protein
ROD_18641	-	472.4	putative exported protein
ROD_18651	-	453.8	putative exported protein
ROD_18661	-	66.8	putative exported protein
ROD_18671	kdgR	1323.3	IclR-family transcriptional regulator
ROD_18681	-	10.3	major facilitator superfamily protein
ROD_18691	htpX	311.4	probable protease (heat shock protein)
ROD_18701	prc	315.4	tail-specific protease
ROD_18711	proP	802.7	ProP effector
ROD_18721	-	165.7	putative signal transduction protein
ROD_18731	-	25.3	putative membrane protein
ROD_18741	-	62.3	conserved hypothetical protein
ROD_18751	-	94.8	conserved hypothetical protein
ROD_18761	-	140.8	conserved hypothetical protein
ROD_18771	-	23.2	conserved hypothetical protein
ROD_18781	-	441.6	putative exported protein
ROD_18791	-	171.6	putative copper resistance protein
ROD_18801	-	1036.7	putative copper resistance protein
ROD_18811	-	166.9	DNA polymerase III, theta subunit
ROD_18821	-	81.8	putative carbon-nitrogen hydrolase
ROD_18831	exoX	46.9	exodeoxyribonuclease X
ROD_18841	ptrB	41.1	protease II
ROD_18851	-	34.6	putative membrane protein
ROD_18861	-	194.2	putative exported protein
ROD_18871	-	116.5	conserved hypothetical protein
ROD_18891	purT	36.1	phosphoribosylglycinamide formyltransferase 2
ROD_18901	eda	216.9	KHG/KDPG aldolase [includes: 4-hydroxy-2-oxoglutarate aldolase; 2 dehydro-3-deoxy-phosphogluconate aldolase]
ROD_18911	edd	37.2	phosphogluconate dehydratase
ROD_18921	zwf	533.5	glucose 6-phosphate 1-dehydrogenase
ROD_18931	hexR	66.6	putative hex-regulon repressor (RpiR-family transcriptional regulator)
ROD_18941	pykA	156.5	pyruvate kinase II
ROD_18951	-	24.3	ISCro3 transposase
ROD_18961	msbB	189	lipid A biosynthesis (KDO)2-(lauroyl)-lipid IVA acyltransferase
ROD_18971	-	472.4	putative peptidoglycan-binding peptidase
ROD_18981	znuA	30.8	high-affinity zinc uptake system protein
ROD_18991	znuC	175.8	zinc import ATP-binding protein
ROD_19001	znuB	70.8	high-affinity zinc uptake system membrane protein
ROD_19011	-	15.4	putative exported protein
ROD_19021	ruvB	331.6	holliday junction ATP-dependent DNA helicase
ROD_19031	ruvA	166.5	holliday junction ATP-dependent DNA helicase
ROD_19041	ruvC	470.8	crossover junction endodeoxyribonuclease
ROD_19051	-	904.8	conserved hypothetical protein
ROD_19061	nudB	189.3	dATP pyrophosphohydrolase
ROD_19071	aspS	750.3	aspartyl-tRNA synthetase
ROD_19081	-	32.9	putative isochorismatase
ROD_19101	retA	44.5	putative reverse transcriptase/maturase (pseudogene)
ROD_19111	espV	491.2	putative T3SS effector protein EspV
ROD_19121	trpA	269	tryptophan synthase alpha chain (pseudogene)
ROD_19131	-	27.3	hypothetical protein
ROD_19141	-	6	hypothetical protein
ROD_19151	-	124.8	putative membrane protein
ROD_19161	-	130.8	conserved hypothetical protein
ROD_19171	-	67.3	conserved hypothetical protein
ROD_19181	cutC	43.7	copper homeostasis protein
ROD_19191	-	54.2	conserved hypothetical protein
ROD_19201	argS	392.4	arginyl-tRNA synthetase
ROD_19211	-	7.3	conserved hypothetical protein
ROD_19221	-	2.1	putative MFS transmembrane transporter
ROD_19231	flhE	168.1	flagellar protein FlhE
ROD_19241	flhA	248.5	flagellar biosynthesis protein FlhA
ROD_19251	flhB	427.6	flagellar biosynthesis protein FlhB
ROD_19261	-	0	Rhs protein (pseudogene)
ROD_19281	-	5.4	hypothetical protein
ROD_19291	cheZ	10.6	chemotaxis protein CheZ
ROD_19301	cheY	17.3	chemotaxis protein CheY
ROD_19311	cheB	3	Chemotaxis response regulator protein-glutamate methylesterase
ROD_19321	cheR	4.1	chemotaxis protein methyltransferase
ROD_19331	tar	5.2	methyl-accepting chemotaxis protein II (aspartate chemoreceptor protein)
ROD_19341	-	1.8	putative fimbrial adhesin
ROD_19351	-	4.9	putative fimbrial usher protein
ROD_19361	-	15.4	putative fimbrial chaperone protein
ROD_19371	-	4	putative fimbrial subunit
ROD_19381	-	9.8	putative fimbrial subunit
ROD_19391	-	29	putative sodium/dicarboxylate symporter
ROD_19401	cheW	18.8	chemotaxis protein
ROD_19411	cheA	17.4	chemotaxis protein CheA
ROD_19421	motB	51.4	chemotaxis protein MotB (motility protein B)
ROD_19431	motA	26.1	chemotaxis protein MotA (motility protein A)
ROD_19441	flhC	355.6	flagellar transcriptional activator
ROD_19451	flhD	821.1	transcriptional activator FlhD
ROD_19461	-	366.8	hypothetical protein
ROD_19471	uspC	33.6	universal stress protein C
ROD_19481	otsA	18.1	alpha,alpha-trehalose-phosphate synthase [UDP-forming]
ROD_19491	otsB	19	trehalose phosphatase
ROD_19501	araH	4.4	L-arabinose ABC transporter, permease protein
ROD_19521	araG	8.2	arabinose import ATP-binding protein AraG (pseudogene)
ROD_19531	araF	14	L-arabinose ABC transporter, substrate-binding protein
ROD_19541	-	6.8	conserved hypothetical protein
ROD_19551	ftnB	8.6	ferritin-like protein 2
ROD_19561	-	241.8	conserved hypothetical protein
ROD_19571	-	10.9	putative Major Facilitator Superfamily transporter
ROD_19581	-	16.2	Putative sugar phosphate isomerase
ROD_19591	-	138.1	putative exported protein
ROD_19601	ftnA	476.7	ferritin-1
ROD_19611	-	12.7	conserved hypothetical protein
ROD_19621	tyrP	46	tyrosine-specific transport protein
ROD_19631	-	111.9	conserved hypothetical protein
ROD_19641	elbA	63.1	enhancing lycopene biosynthesis protein 1
ROD_19651	-	27.1	putative transposase A
ROD_19661	-	8.9	putative transposase B
ROD_19671	pgsA	166.7	CDP-diacylglycerol--glycerol-3-phosphate 3-phosphatidyltransferase
ROD_19681	uvrC	139.5	UvrABC system protein C
ROD_19691	uvrY	403.6	response regulator
ROD_19701	-	1226.7	conserved hypothetical protein
ROD_19711	sdiA	28.3	regulatory protein
ROD_19721	-	41.8	putative cystine ABC-transporter, ATP-binding protein
ROD_19731	-	30.2	putative cystine ABC transporter, permease protein
ROD_19741	dcyD	85.7	D-cysteine desulfhydrase
ROD_19751	fliY	418.7	cystine-binding periplasmic protein
ROD_19761	fliZ	677.2	protein fliZ
ROD_19771	fliA	1433.2	flagellar-specific Sigma F (Sigma 28) factor
ROD_19781	fliB	80.5	flagellin lysine-N-methylase
ROD_19791	dam	16.2	putative prophage DNA adenine methylase
ROD_19792	-	82.3	putative prophage DNA modification regulator
ROD_19801	-	840.4	putative prophage membrane protein
ROD_19811	-	641.9	putative prophage host toxic membrane protein
ROD_19821	ogr	0	prophage late promoter activator protein
ROD_19831	D	1.9	phage tail protein
ROD_19841	fI	0	phage tail sheath protein
ROD_19851	fII	0	phage tail tube protein
ROD_19861	E	0	putative phage tail protein
ROD_19871	E+E'	0	putative phage tail protein
ROD_19881	T	0	putative phage tail tape measure protein
ROD_19891	U	0	phage tail protein
ROD_19901	inv	0	phage DNA invertase
ROD_19911	A	4.2	putative phage DNA replication protein
ROD_19921	-	6.8	hypothetical prophage protein
ROD_19931	-	34.7	hypothetical prophage protein
ROD_19941	-	78	putative prophage lipoprotein
ROD_19951		30.1	putative prophage exported protein
ROD_19961	-	7.1	hypothetical prophage protein
ROD_19971	-	11.5	hypothetical prophage protein
ROD_19981	-	17.4	hypothetical prophage protein
ROD_19991	-	9.5	hypothetical prophage protein
ROD_20001	-	15.4	putative prophage membrane protein
ROD_20011	-	10.2	hypothetical prophage protein
ROD_20021	-	45.5	hypothetical prophage protein
ROD_20031	-	64.6	hypothetical prophage protein
ROD_20041	-	256.8	putative prophage membrane protein
ROD_20051	cI	41.6	putative phage repressor protein
ROD_20061	-	51.2	putative phage integrase
ROD_20071	fliC	8.7	flagellin
ROD_20081	fliD	1088.1	flagellar filament cap protein
ROD_20091	fliS	1571.4	flagellar protein FliS
ROD_20101	fliT	1428	flagellar protein FliT
ROD_20111	amyA	44.9	cytoplasmic alpha-amylase
ROD_20121	yedD	313.2	putative lipoprotein
ROD_20131	-	57.2	putative membrane protein
ROD_20141	-	264.9	conserved hypothetical protein
ROD_20151	ompT	2071.5	protease 7 precursor
ROD_20161	-	589.4	putative lipoprotein
ROD_20171	fliE	1685.4	flagellar hook-basal body complex protein FliE
ROD_20181	fliF	631.4	flagellar M-ring protein
ROD_20191	fliG	948.1	puative flagellar motor switch protein
ROD_20201	fliH	796	flagellar assembly protein FliH
ROD_20211	fliI	512.3	flagellum-specific ATP synthase
ROD_20221	fliJ	1413.3	flagellar protein FliJ
ROD_20231	fliK	867.5	flagellar hook-length control protein
ROD_20241	fliL	5083.7	flagellar protein FliL
ROD_20251	fliM	1793.6	flagellar motor switch protein FliM
[truncated: 2,985 more rows]
